# Supplementary material for: Resolving phylogenetic conflicts in Pandanales: the dual roles of gene flow and whole-genome duplication
Source: Front Plant Sci. 2025 Feb 24;16:1511582. doi: 10.3389/fpls.2025.1511582 (PMC11891173; doi:10.3389/fpls.2025.1511582)
Supplement: Supplementary Table 1 — Sample information for RNA raw sequencing quality, de novo assembly statistics, NCBI-SRA accession numbers, and chloroplast genome data, including genome size, number of protein-coding genes, and accession numbers used in this study. [file Table1.xlsx]

## Sheet: Sheet3
	Transcriptome and whole-genome sequencing data information：
	Family	Species	Type of raw data	Number of raw reads	Number of organelle genome reads	Accept number of NCBI-SRA	Number of transcripts (after redundancy reduction)	N50 of transcripts (bp)
	Burmanniaceae (outgroup)	Burmannia biflora	RNA-Seq	55343717	423194	SRR19179841	22683	1074
	Dioscoreaceae (outgroup)	Dioscorea oppositifolia	RNA-Seq	23504693	196947	SRR25002067	20264	1344
	Nartheciaceae (outgroup)	Aletris farinosa	RNA-Seq	49403060	68858	SRR19179843	34500	1086
	Cyclanthaceae	Ludovia sp.	RNA-Seq	12722943	395571	ERR3487374	17651	1140
	Pandanaceae	Freycinetia multiflora	RNA-Seq	16754441	22062	ERR2040706	23005	1089
	Pandanaceae	Pandanus amaryllifolius	RNA-Seq	17132001	196033	SRR13452149	22185	1116
	Pandanaceae	Pandanus tectorius	RNA-Seq	19785425	20908	SRR19179847	20076	1236
	Pandanaceae	Pandanus odorifer	RNA-Seq	28990762	1779340	SRR5927127	22732	1113
	Pandanaceae	Pandanus utilis	RNA-Seq	15894332	28935	SRR6374687	18481	981
	Stemonaceae	Stemona collinsiae	RNA-Seq	23411851	77625	SRR15465044	22723	1293
	Stemonaceae	Croomia japonica	RNA-Seq	22177833	122591	SRR6219921	25900	1188
	Stemonaceae	Croomia heterosepala	RNA-Seq	21841601	78338	SRR6220063	24057	1248
	Stemonaceae	Croomia pauciflora	RNA-Seq	10884065	347254	SRR8298337	33571	918
	Triuridaceae	Lacandonia schismatica	RNA-Seq	42089480	41445	SRR19179849	16204	1449
	Triuridaceae	Triuris sp.1	RNA-Seq	40310721	754153	SRR19179850	24847	1191
	Triuridaceae	Triuris sp.2	RNA-Seq	32787742	63841	SRR19179851	34371	1047
	Velloziaceae	Xerophyta villosa	RNA-Seq	11151336	144680	ERR2040709	23309	996
	Velloziaceae	Xerophyta elegans	RNA-Seq	34176070	240286	SRR19179852	21364	1251
	Velloziaceae	Xerophyta humilis	RNA-Seq	23381548	72183	SRR8334914	18645	1209
	Velloziaceae	Acanthochlamys bracteata	Whole-genome sequencing	—	—	GWHBAYO00000000.1	20927	1863
	Plastid genome data information：
	Family	Species name	Total cp genome size (bp)	Total number of genes	Number of protein encoding genes	Number of tRNA genes	Number of rRNA genes	NCBI accession number
	Burmanniaceae (outgroup)	Burmannia disticha	157480	111	78	29	4	MG792012
	Dioscoreaceae (outgroup)	Dioscorea rotundata	155406	112	78	30	4	KJ490011
	Nartheciaceae (outgroup)	Aletris spicata	154999	109	79	30	4	KT898911
	Cyclanthaceae	Carludovica palmata	158545	109	79	30	4	KP462882
	Pandanaceae	Pandanus odorifer	157885	113	77	30	4	OK648473
	Pandanaceae	Pandanus amaryllifolius	157839	113	79	30	4	ON920703
	Pandanaceae	Pandanus tectorius	159362	109	76	30	4	MH748568
	Pandanaceae	Benstonea copelandii	157929	113	79	30	4	MN905941
	Stemonaceae	Stemona tuberosa	154492	113	79	30	4	OP013328
	Stemonaceae	Croomia japonica	155075	113	79	30	4	MN905942
	Stemonaceae	Croomia heterosepala	154407	110	79	31	4	MH191379
	Stemonaceae	Croomia pauciflora	155261	110	79	31	4	MH191380
	Triuridaceae	Sciaphila densiflora	21485	24	18	6	4	KR902497
	Velloziaceae	Xerophyta schlechteri	155498	112	79	29	4	MK279914
	Velloziaceae	Acanthochlamys bracteata	153844	108	76	31	4	MW653448
