# Supplementary material for: Resolving phylogenetic conflicts in Pandanales: the dual roles of gene flow and whole-genome duplication
Source: Front Plant Sci. 2025 Feb 24;16:1511582. doi: 10.3389/fpls.2025.1511582 (PMC11891173; doi:10.3389/fpls.2025.1511582)
Supplement: Supplementary Table 2 — Alignment details for 2221 single-copy orthologous genes. [file Table2.xlsx]

## Sheet: Sheet1
Name	# Nucleotides	# Sequences	% GC	% Identical Sites	% Pairwise Identity	Max Sequence Length	Mean Coverage	Min Sequence Length	Sequence Length
ortho317	31440	20	0.524	0.497	0.808	1581	19.901328273244783	1416	1581
ortho318	18573	19	0.493	0.472	0.834	999	18.774774774774773	714	999
ortho319	50040	19	0.555	0.39	0.754	2643	19	2607	2643
ortho320	26961	20	0.453	0.383	0.762	1371	19.719912472647703	1107	1371
ortho321	34743	20	0.476	0.524	0.823	1758	19.762798634812288	1551	1758
ortho322	30303	20	0.561	0.47	0.784	1524	19.94291338582677	1473	1524
ortho323	33183	20	0.458	0.319	0.755	1701	19.58906525573192	1290	1701
ortho324	20331	20	0.489	0.434	0.803	1038	19.58670520231214	729	1038
ortho325	20853	20	0.5	0.379	0.768	1044	20	1035	1044
ortho326	19500	17	0.453	0.396	0.798	1188	16.626262626262626	897	1188
ortho327	29268	20	0.538	0.414	0.779	1506	19.760956175298805	1251	1506
ortho328	30906	19	0.44	0.474	0.813	1653	18.705989110707804	1386	1653
ortho329	37173	20	0.456	0.532	0.832	1890	19.70952380952381	1428	1890
ortho330	24057	20	0.462	0.377	0.759	1242	19.47826086956522	786	1242
ortho331	48795	20	0.466	0.473	0.801	2508	19.532296650717704	2013	2508
ortho332	46656	20	0.457	0.365	0.761	2367	19.784537389100127	1878	2367
ortho333	23601	20	0.57	0.412	0.765	1185	19.969620253164557	1149	1185
ortho334	22650	20	0.551	0.352	0.733	1152	19.776041666666668	1056	1152
ortho335	29181	20	0.438	0.376	0.793	1494	19.714859437751002	1116	1494
ortho336	42276	20	0.467	0.327	0.761	2184	19.557692307692307	1401	2184
ortho337	26892	20	0.559	0.308	0.725	1389	19.37149028077754	945	1389
ortho338	19026	20	0.528	0.351	0.726	999	19.09009009009009	651	999
ortho339	24003	20	0.469	0.478	0.814	1230	19.573170731707318	801	1230
ortho340	42117	20	0.487	0.559	0.841	2160	19.5	1572	2160
ortho341	20715	20	0.443	0.324	0.754	1062	19.612994350282484	783	1062
ortho342	22818	19	0.536	0.476	0.778	1206	18.970149253731343	1182	1206
ortho343	16983	20	0.515	0.322	0.748	858	19.91958041958042	762	858
ortho344	31092	20	0.481	0.402	0.784	1650	19.194545454545455	1026	1650
ortho345	17541	20	0.562	0.384	0.762	894	19.7248322147651	648	894
ortho346	22221	20	0.516	0.342	0.767	1140	19.686842105263157	873	1140
ortho347	40269	20	0.439	0.34	0.788	2118	19.254957507082153	1392	2118
ortho348	14598	20	0.556	0.46	0.784	744	19.68548387096774	582	744
ortho349	30087	20	0.484	0.417	0.787	1563	19.27831094049904	1215	1563
ortho350	19365	20	0.573	0.303	0.724	1008	19.223214285714285	714	1008
ortho351	42717	20	0.448	0.381	0.81	2223	19.454790823211876	1524	2223
ortho352	8133	19	0.428	0.495	0.825	438	18.636986301369863	252	438
ortho353	72966	20	0.504	0.584	0.835	3756	19.431309904153355	2391	3756
ortho354	50136	20	0.461	0.451	0.799	2607	19.24741081703107	1761	2607
ortho355	30474	20	0.45	0.333	0.793	1635	19.238532110091743	993	1635
ortho356	17352	20	0.444	0.439	0.809	924	18.88961038961039	573	924
ortho357	9009	20	0.52	0.406	0.807	456	19.95394736842105	408	456
ortho358	26022	19	0.467	0.453	0.823	1401	18.650963597430408	1089	1401
ortho359	30984	20	0.568	0.346	0.751	1620	19.566666666666666	1062	1620
ortho360	30309	20	0.46	0.362	0.814	1581	19.531309297912713	966	1581
ortho361	19464	20	0.525	0.383	0.784	993	19.68882175226586	708	993
ortho362	32916	20	0.549	0.478	0.809	1704	19.385563380281692	1143	1704
ortho363	19017	20	0.556	0.265	0.71	1011	19.1513353115727	660	1011
ortho364	12330	20	0.498	0.178	0.681	645	19.6046511627907	459	645
ortho365	10251	20	0.503	0.518	0.833	531	19.327683615819208	351	531
ortho366	30615	19	0.481	0.304	0.728	1692	18.320921985815602	1014	1692
ortho367	25839	20	0.507	0.496	0.795	1311	19.7116704805492	1122	1311
ortho368	24621	20	0.45	0.406	0.779	1299	18.965357967667437	774	1299
ortho369	26007	17	0.472	0.402	0.758	1659	15.772151898734178	987	1659
ortho370	12645	19	0.616	0.433	0.787	684	18.486842105263158	498	684
ortho371	20601	17	0.495	0.264	0.732	1275	16.383529411764705	921	1275
ortho372	17430	20	0.451	0.246	0.755	921	19.332247557003257	537	921
ortho373	14799	20	0.467	0.411	0.794	756	19.63095238095238	606	756
ortho374	15894	20	0.516	0.273	0.721	813	19.918819188191883	531	813
ortho375	13515	19	0.455	0.302	0.746	741	18.364372469635626	402	741
ortho376	23553	20	0.439	0.421	0.811	1236	19.182038834951456	750	1236
ortho377	22200	20	0.543	0.355	0.739	1155	19.387012987012987	918	1155
ortho378	43515	19	0.524	0.361	0.746	2334	18.739074550128535	2031	2334
ortho379	28533	20	0.424	0.177	0.707	1533	19.15655577299413	972	1533
ortho380	55479	19	0.477	0.223	0.727	3099	18.44627299128751	1926	3099
ortho381	36555	20	0.489	0.345	0.77	1917	19.38184663536776	1212	1917
ortho382	10338	20	0.503	0.411	0.774	540	19.616666666666667	405	540
ortho383	54294	20	0.494	0.539	0.817	2883	18.83350676378772	1827	2883
ortho384	10782	18	0.582	0.221	0.7	633	17.61611374407583	462	633
ortho385	30246	20	0.434	0.358	0.813	1596	19.229323308270676	1017	1596
ortho386	15912	19	0.477	0.469	0.798	864	18.524305555555557	534	864
ortho387	24225	20	0.6	0.308	0.748	1227	19.924205378973106	1020	1227
ortho388	16788	20	0.49	0.431	0.79	882	19.034013605442176	528	882
ortho389	21045	17	0.45	0.514	0.837	1326	16	852	1326
ortho390	16263	20	0.434	0.286	0.734	843	19.298932384341636	594	843
ortho391	22773	19	0.422	0.452	0.834	1275	18.00941176470588	723	1275
ortho392	28998	20	0.449	0.413	0.792	1533	18.915851272015654	786	1533
ortho393	35856	20	0.434	0.244	0.734	1857	19.552504038772213	1140	1857
ortho394	56031	20	0.415	0.485	0.83	2991	18.756268806419257	1686	2991
ortho395	13347	19	0.508	0.375	0.787	726	18.582644628099175	480	726
ortho396	25638	20	0.454	0.415	0.816	1344	19.216517857142858	789	1344
ortho397	36231	20	0.465	0.349	0.794	1938	18.944272445820435	1314	1938
ortho398	19197	20	0.459	0.292	0.774	1005	19.4955223880597	573	1005
ortho399	22659	20	0.459	0.164	0.694	1194	19.42462311557789	768	1194
ortho400	28977	19	0.414	0.408	0.812	1614	18.141263940520446	1014	1614
ortho401	26328	20	0.433	0.349	0.778	1347	19.661469933184854	1194	1347
ortho402	23880	20	0.423	0.189	0.741	1278	19.579812206572768	867	1278
ortho403	15117	19	0.425	0.442	0.799	813	18.59409594095941	666	813
ortho404	32598	20	0.494	0.26	0.722	1758	18.762798634812288	885	1758
ortho405	31092	20	0.437	0.265	0.746	1716	18.50874125874126	900	1716
ortho406	26571	20	0.429	0.305	0.783	1428	19.081932773109244	921	1428
ortho407	20535	20	0.42	0.333	0.774	1035	19.95072463768116	984	1035
ortho408	52548	20	0.472	0.428	0.813	2835	18.733333333333334	1596	2835
ortho409	15597	20	0.481	0.429	0.773	804	19.41417910447761	426	804
ortho410	27675	20	0.517	0.4	0.765	1437	19.350730688935283	921	1437
ortho411	23874	20	0.446	0.4	0.79	1242	19.22463768115942	642	1242
ortho412	13080	20	0.45	0.326	0.747	693	19.316017316017316	498	693
ortho413	13209	20	0.449	0.397	0.781	711	18.61181434599156	444	711
ortho414	15123	19	0.423	0.41	0.805	864	17.59722222222222	564	864
ortho415	48075	20	0.429	0.349	0.8	2661	18.411499436302144	1440	2661
ortho416	26625	19	0.424	0.395	0.795	1530	18.15686274509804	900	1530
ortho417	21231	20	0.515	0.418	0.781	1122	18.97860962566845	771	1122
ortho418	13929	19	0.513	0.293	0.693	765	18.36470588235294	600	765
ortho419	28491	20	0.571	0.331	0.729	1506	18.94621513944223	924	1506
ortho420	55374	20	0.452	0.194	0.741	3009	19.337986041874377	1482	3009
ortho421	28512	20	0.456	0.152	0.689	1467	19.926380368098158	978	1467
ortho422	18207	20	0.413	0.246	0.732	975	19.166153846153847	603	975
ortho423	12567	18	0.469	0.509	0.83	729	17.329218106995885	450	729
ortho424	18750	20	0.436	0.353	0.747	1023	18.457478005865102	441	1023
ortho425	16380	17	0.542	0.254	0.724	1047	15.997134670487107	588	1047
ortho426	25710	20	0.396	0.246	0.711	1374	19	693	1374
ortho427	11745	20	0.437	0.377	0.772	597	19.673366834170853	486	597
ortho428	36054	20	0.469	0.314	0.763	1941	18.789799072642968	1017	1941
ortho429	30576	20	0.517	0.174	0.668	1584	19.90909090909091	1158	1584
ortho430	36384	20	0.492	0.285	0.692	1917	19.300469483568076	1260	1917
ortho431	19941	19	0.539	0.197	0.736	1113	18.66846361185984	594	1113
ortho432	14820	20	0.587	0.374	0.76	786	18.893129770992367	417	786
ortho433	16464	20	0.436	0.266	0.743	885	19.410169491525423	492	885
ortho434	20223	17	0.432	0.422	0.784	1269	16.148936170212767	834	1269
ortho435	32523	20	0.455	0.1	0.675	1713	19.69001751313485	1023	1713
ortho436	18861	20	0.451	0.432	0.811	1038	18.27456647398844	387	1038
ortho437	17685	20	0.439	0.317	0.777	942	19.270700636942674	669	942
ortho438	12057	19	0.427	0.341	0.75	672	18.0312	408	672
ortho439	10356	20	0.441	0.295	0.762	525	19.908571428571427	429	525
ortho440	18909	19	0.43	0.134	0.712	1101	17.771117166212534	558	1101
ortho441	13887	19	0.453	0.311	0.78	792	17.78787878787879	492	792
ortho442	17283	20	0.538	0.307	0.701	921	19.071661237785015	450	921
ortho443	23787	20	0.439	0.34	0.765	1269	18.822695035460992	543	1269
ortho444	19500	20	0.427	0.255	0.692	1065	18.622535211267607	552	1065
ortho445	42117	20	0.433	0.348	0.784	2220	19.181081081081082	735	2220
ortho446	16860	19	0.467	0.228	0.739	927	18.59223300970874	597	927
ortho447	23154	20	0.448	0.223	0.707	1224	19.316176470588236	846	1224
ortho448	50643	20	0.464	0.451	0.814	2565	19.789473684210527	2325	2565
ortho449	20790	19	0.424	0.515	0.83	1131	18.416445623342174	666	1131
ortho450	20265	20	0.442	0.309	0.752	1083	18.73961218836565	621	1083
ortho451	34440	20	0.433	0.379	0.765	1752	19.784246575342465	1506	1752
ortho452	21258	17	0.537	0.4	0.782	1344	15.959821428571429	669	1344
ortho453	16746	19	0.5	0.304	0.761	936	18.118589743589745	657	936
ortho454	15930	20	0.508	0.195	0.7	855	19.312280701754386	531	855
ortho455	14892	17	0.441	0.349	0.765	951	15.735015772870662	567	951
ortho456	13245	20	0.409	0.3	0.741	687	19.32751091703057	384	687
ortho457	10479	19	0.458	0.565	0.859	582	18.00515463917526	264	582
ortho458	29373	20	0.48	0.308	0.743	1494	19.688755020080322	1107	1494
ortho459	19191	20	0.449	0.485	0.813	1026	18.719298245614034	525	1026
ortho460	14040	20	0.434	0.101	0.651	744	19.745967741935484	414	744
ortho461	19305	20	0.47	0.207	0.677	1038	19.179190751445088	624	1038
ortho462	29760	20	0.462	0.294	0.777	1617	18.964749536178108	807	1617
ortho463	14181	20	0.452	0.447	0.8	747	18.983935742971887	378	747
ortho464	19620	19	0.428	0.177	0.723	1143	17.79790026246719	570	1143
ortho465	16542	18	0.487	0.356	0.749	978	17.067484662576685	621	978
ortho466	20103	20	0.515	0.362	0.736	1035	19.43768115942029	753	1035
ortho467	23844	20	0.441	0.349	0.748	1308	18.71330275229358	651	1308
ortho468	14640	20	0.525	0.363	0.739	768	19.1562	450	768
ortho469	15198	20	0.473	0.398	0.77	807	19.100371747211895	573	807
ortho470	23835	19	0.552	0.235	0.709	1356	17.856194690265486	828	1356
ortho471	15546	18	0.48	0.327	0.738	897	17.441471571906355	696	897
ortho472	19332	18	0.43	0.345	0.769	1104	17.52445652173913	888	1104
ortho473	38631	20	0.443	0.368	0.749	2058	18.956268221574344	1110	2058
ortho474	22434	20	0.446	0.158	0.647	1188	19.267676767676768	654	1188
ortho475	21294	17	0.457	0.368	0.8	1329	16.297968397291196	738	1329
ortho476	33063	20	0.443	0.161	0.636	1767	19.280135823429543	1086	1767
ortho477	23760	20	0.44	0.484	0.825	1224	19.438725490196077	654	1224
ortho478	48036	20	0.466	0.467	0.817	2520	19.117857142857144	1557	2520
ortho479	21015	20	0.435	0.275	0.735	1080	19.59722222222222	891	1080
ortho480	12294	19	0.423	0.447	0.834	684	18.109649122807017	396	684
ortho481	34848	20	0.446	0.171	0.677	1872	18.983974358974358	813	1872
ortho482	34830	20	0.505	0.37	0.759	1773	19.666666666666668	1491	1773
ortho483	18174	20	0.419	0.25	0.74	999	18.57957957957958	477	999
ortho484	15345	19	0.565	0.381	0.748	852	18.056338028169016	507	852
ortho485	14685	20	0.465	0.3	0.747	780	19.08076923076923	501	780
ortho486	9399	19	0.464	0.222	0.722	531	18.28813559322034	210	531
ortho487	12687	20	0.4	0.209	0.712	678	19.053097345132745	387	678
ortho488	58830	20	0.416	0.443	0.811	3057	19.406280667320903	2085	3057
ortho489	11799	20	0.491	0.196	0.729	642	19.200934579439252	378	642
ortho490	19506	19	0.445	0.193	0.706	1086	18.331491712707184	609	1086
ortho491	10722	17	0.419	0.294	0.773	663	16.56561085972851	402	663
ortho492	35265	20	0.432	0.134	0.704	1866	19.5016077170418	1047	1866
ortho493	14892	20	0.421	0.565	0.848	780	19.092307692307692	477	780
ortho494	36384	20	0.419	0.355	0.793	1965	18.96641221374046	486	1965
ortho495	36636	20	0.534	0.343	0.741	1971	18.58751902587519	1074	1971
ortho496	23835	20	0.456	0.232	0.697	1254	19.370813397129186	816	1254
ortho497	8028	19	0.493	0.534	0.828	423	18.97872340425532	420	423
ortho498	10737	20	0.458	0.301	0.773	585	18.712820512820514	147	585
ortho499	19140	20	0.514	0.339	0.76	996	19.379518072289155	666	996
ortho500	57408	20	0.431	0.321	0.765	3072	18.8965	1812	3072
ortho501	25104	20	0.427	0.271	0.706	1314	19.429223744292237	888	1314
ortho502	9741	16	0.443	0.575	0.851	630	15.466666666666667	384	630
ortho503	33081	19	0.427	0.206	0.721	1863	18.608695652173914	1014	1863
ortho504	10341	20	0.421	0.365	0.764	537	19.385474860335197	306	537
ortho505	12060	20	0.468	0.209	0.671	627	19.373205741626794	522	627
ortho506	12555	20	0.441	0.133	0.601	648	19.837962962962962	573	648
ortho507	8784	20	0.473	0.223	0.723	462	19.27922077922078	306	462
ortho508	15744	20	0.415	0.316	0.775	819	19.39194139194139	546	819
ortho509	40167	20	0.479	0.332	0.743	2232	19.065860215053764	1341	2232
ortho510	15090	20	0.45	0.292	0.681	804	18.925373134328357	420	804
ortho511	28140	20	0.444	0.215	0.721	1524	18.923228346456693	852	1524
ortho512	13467	20	0.435	0.423	0.817	717	18.99163179916318	501	717
ortho513	10845	20	0.454	0.261	0.724	567	19.33862433862434	447	567
ortho514	13077	19	0.607	0.473	0.791	750	17.532	237	750
ortho515	12516	20	0.495	0.341	0.767	666	18.89189189189189	339	666
ortho516	41652	20	0.427	0.482	0.827	2148	19.41340782122905	1713	2148
ortho517	16467	20	0.416	0.28	0.722	855	19.357894736842105	654	855
ortho518	27933	20	0.406	0.205	0.699	1470	19.40612244897959	981	1470
ortho519	19125	20	0.458	0.59	0.857	990	19.348484848484848	705	990
ortho520	16953	20	0.419	0.192	0.751	903	19.368770764119603	393	903
ortho521	14973	20	0.503	0.194	0.76	780	19.876923076923077	516	780
ortho522	38604	20	0.441	0.355	0.795	2067	19.017416545718433	1263	2067
ortho523	20283	20	0.457	0.355	0.764	1068	19.09550561797753	624	1068
ortho524	49878	20	0.425	0.306	0.769	2637	19.484641638225256	1767	2637
ortho525	17982	20	0.427	0.343	0.806	978	18.67484662576687	432	978
ortho526	11850	20	0.49	0.451	0.804	618	19.174757281553397	351	618
ortho527	16227	20	0.455	0.29	0.73	879	18.58361774744027	423	879
ortho528	12849	19	0.454	0.312	0.779	699	18.811158798283262	399	699
ortho529	28860	20	0.519	0.286	0.724	1554	18.673745173745175	849	1554
ortho530	25260	18	0.435	0.283	0.739	1464	17.415983606557376	822	1464
ortho531	15723	19	0.409	0.319	0.754	885	18.335593220338982	582	885
ortho532	28920	19	0.457	0.325	0.74	1545	18.871844660194174	1374	1545
ortho533	8826	19	0.432	0.438	0.784	486	18.209876543209877	252	486
ortho534	19821	20	0.43	0.355	0.75	1035	19.202898550724637	774	1035
ortho535	33864	20	0.414	0.124	0.635	1815	19.08099173553719	1188	1815
ortho536	12141	19	0.432	0.374	0.794	681	17.94273127753304	450	681
ortho537	51078	20	0.444	0.176	0.688	2700	19.246666666666666	1863	2700
ortho538	13137	18	0.443	0.381	0.777	759	17.343873517786562	420	759
ortho539	14355	20	0.448	0.282	0.748	798	18.42105263157895	435	798
ortho540	17877	20	0.43	0.33	0.761	954	18.927672955974842	408	954
ortho541	18939	20	0.436	0.286	0.732	1044	18.75287356321839	540	1044
ortho542	14307	19	0.445	0.308	0.747	783	18.471264367816094	657	783
ortho543	35343	20	0.446	0.425	0.782	1839	19.419249592169656	1455	1839
ortho544	21327	18	0.406	0.335	0.809	1266	17.27962085308057	741	1266
ortho545	28878	20	0.465	0.212	0.651	1575	19.14857142857143	678	1575
ortho546	22125	20	0.441	0.279	0.77	1155	19.574025974025975	639	1155
ortho547	36495	20	0.424	0.461	0.806	1896	19.34651898734177	1227	1896
ortho548	21690	19	0.588	0.193	0.663	1200	18.63	828	1200
ortho549	11511	19	0.562	0.263	0.678	639	18.150234741784036	330	639
ortho550	33024	17	0.437	0.349	0.771	2100	15.811428571428571	1077	2100
ortho551	17904	20	0.471	0.435	0.775	918	19.529411764705884	720	918
ortho552	32820	20	0.455	0.234	0.694	1749	18.895368782161235	975	1749
ortho553	14181	20	0.422	0.308	0.764	744	19.342741935483872	507	744
ortho554	16071	19	0.48	0.302	0.751	912	17.888157894736842	381	912
ortho555	51273	20	0.435	0.308	0.747	2679	19.292273236282195	1506	2679
ortho556	6549	20	0.507	0.126	0.637	357	18.638655462184875	219	357
ortho557	12255	19	0.425	0.387	0.804	657	18.80821917808219	549	657
ortho558	12099	19	0.514	0.202	0.701	672	18.325892857142858	405	672
ortho559	19923	20	0.504	0.192	0.651	1056	18.894886363636363	519	1056
ortho560	14370	17	0.41	0.381	0.792	894	16.399328859060404	603	894
ortho561	10941	20	0.445	0.079	0.629	597	18.8643216080402	267	597
ortho562	10452	19	0.453	0.371	0.761	582	18.38144329896907	354	582
ortho563	10038	19	0.587	0.216	0.707	564	18.21808510638298	384	564
ortho564	18729	20	0.413	0.405	0.804	1011	18.590504451038576	375	1011
ortho565	5883	18	0.412	0.418	0.799	342	17.219298245614034	237	342
ortho566	11244	20	0.508	0.235	0.687	588	19.193877551020407	312	588
ortho567	27273	20	0.439	0.418	0.789	1422	19.369198312236286	807	1422
ortho568	36495	20	0.473	0.273	0.696	1920	19.4031	1005	1920
ortho569	23262	20	0.437	0.49	0.813	1215	19.155555555555555	615	1215
ortho570	23367	20	0.438	0.113	0.687	1260	19.452380952380953	591	1260
ortho571	12240	20	0.552	0.288	0.696	639	19.300469483568076	291	639
ortho572	38094	20	0.41	0.493	0.826	2034	18.80825958702065	696	2034
ortho573	17883	20	0.559	0.179	0.718	999	18.63963963963964	381	999
ortho574	11391	20	0.451	0.147	0.697	600	19.41	309	600
ortho575	37332	20	0.428	0.4	0.791	2019	18.7295690936107	714	2019
ortho576	28374	20	0.446	0.497	0.811	1512	18.807539682539684	597	1512
ortho577	27291	20	0.447	0.448	0.796	1470	18.56734693877551	558	1470
ortho578	32616	20	0.455	0.312	0.763	1743	18.91738382099828	699	1743
ortho579	27786	18	0.437	0.426	0.815	1704	16.37676056338028	612	1704
ortho580	22011	20	0.433	0.275	0.711	1227	18.361858190709047	663	1227
ortho581	10677	20	0.412	0.123	0.703	570	19.04736842105263	375	570
ortho582	20781	20	0.417	0.113	0.628	1137	18.543535620052772	480	1137
ortho583	8109	20	0.43	0.352	0.779	435	18.73103448275862	216	435
ortho584	17841	19	0.468	0.205	0.748	984	18.49390243902439	591	984
ortho585	7662	18	0.611	0.1	0.631	471	17.05095541401274	312	471
ortho586	20922	20	0.419	0.211	0.687	1134	18.78306878306878	597	1134
ortho587	20727	20	0.401	0.043	0.592	1155	18.633766233766234	588	1155
ortho588	24819	20	0.432	0.337	0.754	1350	18.41111111111111	468	1350
ortho589	10032	19	0.421	0.527	0.838	552	18.17391304347826	309	552
ortho590	10050	20	0.431	0.225	0.709	561	18.636363636363637	171	561
ortho591	6531	18	0.435	0.142	0.678	381	17.503937007874015	300	381
ortho592	16446	20	0.477	0.361	0.767	882	18.741496598639454	411	882
ortho593	21300	18	0.452	0.446	0.798	1275	16.72	435	1275
ortho594	18363	20	0.491	0.167	0.719	975	19.38769230769231	564	975
ortho595	19635	19	0.422	0.223	0.663	1146	17.88219895287958	384	1146
ortho596	11667	17	0.427	0.149	0.662	732	16.098360655737704	423	732
ortho597	26298	20	0.428	0.468	0.811	1401	18.775160599571734	612	1401
ortho598	16521	20	0.419	0.342	0.787	921	18.110749185667753	306	921
ortho599	22272	20	0.488	0.084	0.631	1209	19.382133995037222	435	1209
ortho600	9507	20	0.467	0.158	0.609	513	18.72514619883041	270	513
ortho601	13224	19	0.429	0.221	0.708	795	16.9811320754717	279	795
ortho602	28263	20	0.414	0.119	0.656	1563	18.55662188099808	549	1563
ortho603	11754	20	0.413	0.195	0.67	645	18.316279069767443	288	645
ortho1157	17124	19	0.481	0.471	0.805	921	18.68729641693811	708	921
ortho1158	19320	18	0.543	0.384	0.798	1095	17.876712328767123	762	1095
ortho1159	34734	19	0.454	0.399	0.786	1854	18.77022653721683	1572	1854
ortho1160	28782	19	0.428	0.403	0.784	1518	19	1497	1518
ortho1161	19752	19	0.475	0.431	0.786	1056	18.764204545454547	807	1056
ortho1162	30813	19	0.471	0.347	0.755	1641	18.875685557586838	1488	1641
ortho1163	28059	19	0.474	0.35	0.771	1530	18.61764705882353	1236	1530
ortho1164	20322	19	0.509	0.373	0.746	1092	18.71978021978022	810	1092
ortho1165	19446	17	0.473	0.418	0.774	1155	16.867532467532467	1002	1155
ortho1166	40968	19	0.442	0.432	0.789	2166	18.945983379501385	2103	2166
ortho1167	32904	19	0.431	0.326	0.757	1812	18.25662251655629	1014	1812
ortho1168	24948	19	0.45	0.527	0.831	1314	18.993150684931507	1305	1314
ortho1169	21279	19	0.489	0.307	0.739	1137	18.87862796833773	1056	1137
ortho1170	16476	19	0.474	0.411	0.766	870	19	855	870
ortho1171	33930	19	0.438	0.39	0.769	1818	18.681518151815183	1437	1818
ortho1172	37065	19	0.431	0.226	0.726	2064	18.302325581395348	1470	2064
ortho1173	46173	18	0.455	0.511	0.812	2568	17.98247663551402	2547	2568
ortho1174	31893	19	0.576	0.446	0.771	1692	18.893617021276597	1512	1692
ortho1175	45657	19	0.399	0.366	0.776	2511	18.627240143369175	1956	2511
ortho1176	15645	19	0.466	0.45	0.8	840	18.65	654	840
ortho1177	19167	19	0.465	0.314	0.734	1026	18.763157894736842	786	1026
ortho1178	18774	19	0.496	0.45	0.783	996	18.960843373493976	960	996
ortho1179	20919	19	0.485	0.378	0.743	1128	18.976063829787233	876	1128
ortho1180	19524	19	0.487	0.54	0.811	1029	19	1011	1029
ortho1181	35232	19	0.439	0.462	0.802	1926	18.334890965732086	1146	1926
ortho1182	20238	19	0.443	0.26	0.725	1110	18.44864864864865	816	1110
ortho1183	24195	19	0.429	0.654	0.878	1314	18.41324200913242	1077	1314
ortho1184	13563	19	0.448	0.485	0.826	720	18.9125	663	720
ortho1185	23655	19	0.489	0.406	0.776	1272	18.67688679245283	1071	1272
ortho1186	10806	19	0.467	0.346	0.761	573	18.979057591623036	519	573
ortho1187	38091	19	0.411	0.399	0.796	2046	18.778592375366568	1809	2046
ortho1188	21009	19	0.589	0.401	0.74	1137	18.496042216358838	909	1137
ortho1189	37965	19	0.486	0.551	0.822	2064	18.399709302325583	1401	2064
ortho1190	33387	19	0.443	0.345	0.761	1836	18.202614379084967	1194	1836
ortho1191	48840	19	0.423	0.331	0.757	2682	18.277404921700224	1611	2682
ortho1192	18120	19	0.457	0.414	0.797	978	18.552147239263803	774	978
ortho1193	37107	19	0.504	0.362	0.777	2049	18.42020497803807	1284	2049
ortho1194	42390	19	0.452	0.357	0.768	2304	18.641927083333332	1749	2304
ortho1195	8676	18	0.422	0.31	0.771	504	17.351190476190474	363	504
ortho1196	24282	19	0.481	0.357	0.727	1302	18.70967741935484	1110	1302
ortho1197	24291	19	0.559	0.421	0.766	1296	18.819444444444443	1089	1296
ortho1198	26388	19	0.512	0.349	0.735	1416	18.680084745762713	1161	1416
ortho1199	38205	19	0.416	0.317	0.771	2085	18.464748201438848	1401	2085
ortho1200	10851	19	0.509	0.456	0.802	597	18.236180904522612	411	597
ortho1201	21750	19	0.46	0.293	0.773	1203	18.41147132169576	888	1203
ortho1202	49281	19	0.526	0.464	0.811	2649	18.770101925254814	1896	2649
ortho1203	8010	18	0.407	0.267	0.723	453	17.874172185430464	339	453
ortho1204	8556	19	0.457	0.449	0.805	465	18.4	372	465
ortho1205	28338	19	0.462	0.335	0.778	1542	18.595330739299612	1113	1542
ortho1206	28464	19	0.466	0.303	0.774	1542	18.842412451361866	1146	1542
ortho1207	21504	19	0.41	0.337	0.744	1185	18.27341772151899	831	1185
ortho1208	16923	18	0.433	0.386	0.771	957	17.711598746081506	693	957
ortho1209	14022	19	0.431	0.427	0.793	759	18.557312252964426	615	759
ortho1210	32154	19	0.431	0.364	0.8	1758	18.631399317406142	1128	1758
ortho1211	17139	19	0.426	0.42	0.799	924	18.56168831168831	576	924
ortho1212	10347	19	0.494	0.375	0.768	558	18.677419354838708	477	558
ortho1213	19839	18	0.535	0.35	0.758	1134	17.875661375661377	861	1134
ortho1214	35352	19	0.412	0.273	0.712	1929	18.430793157076206	1425	1929
ortho1215	37020	19	0.441	0.455	0.823	2001	18.65817091454273	1518	2001
ortho1216	32565	19	0.433	0.413	0.799	1809	18.024875621890548	1257	1809
ortho1217	36255	19	0.45	0.445	0.8	1950	18.681538461538462	1641	1950
ortho1218	11997	18	0.627	0.543	0.822	672	17.870535714285715	612	672
ortho1219	27351	19	0.433	0.193	0.73	1497	18.673346693386772	1110	1497
ortho1220	34338	19	0.428	0.212	0.764	1914	18.603448275862068	1215	1914
ortho1221	39246	19	0.51	0.246	0.713	2184	18.460164835164836	1449	2184
ortho1222	10827	19	0.433	0.602	0.854	570	18.99473684210526	567	570
ortho1223	25779	19	0.598	0.487	0.796	1386	18.694805194805195	1002	1386
ortho1224	8868	19	0.481	0.408	0.784	471	18.89171974522293	447	471
ortho1225	20232	19	0.548	0.456	0.766	1065	19	1062	1065
ortho1226	8082	19	0.516	0.415	0.8	441	18.408163265306122	321	441
ortho1227	20358	18	0.549	0.305	0.775	1194	17.36934673366834	780	1194
ortho1228	38562	19	0.457	0.194	0.73	2130	18.96056338028169	1221	2130
ortho1229	61986	19	0.428	0.299	0.763	3447	18.275021758050478	2334	3447
ortho1230	13704	19	0.441	0.539	0.849	735	18.648979591836735	510	735
ortho1231	14160	19	0.45	0.403	0.782	750	18.88	699	750
ortho1232	9345	19	0.441	0.333	0.741	495	18.98787878787879	483	495
ortho1233	13758	19	0.533	0.453	0.789	759	18.134387351778656	501	759
ortho1234	18912	19	0.443	0.452	0.803	1032	18.325581395348838	732	1032
ortho1235	41340	18	0.46	0.385	0.767	2331	17.81981981981982	1989	2331
ortho1236	24891	19	0.538	0.262	0.703	1332	18.92792792792793	1191	1332
ortho1237	13710	19	0.524	0.336	0.747	732	18.897540983606557	678	732
ortho1238	18093	19	0.453	0.433	0.805	993	18.371601208459214	633	993
ortho1239	10701	18	0.611	0.348	0.724	603	17.786069651741293	474	603
ortho1240	10368	18	0.437	0.502	0.83	594	17.464646464646464	402	594
ortho1241	19098	19	0.424	0.453	0.824	1032	18.613372093023255	753	1032
ortho1242	13509	19	0.538	0.34	0.768	738	18.63821138211382	531	738
ortho1243	60780	19	0.425	0.223	0.692	3321	18.59259259259259	2733	3321
ortho1244	30192	19	0.426	0.296	0.762	1674	18.351254480286737	1116	1674
ortho1245	9333	18	0.48	0.481	0.808	528	17.732954545454547	411	528
ortho1246	7572	17	0.437	0.368	0.76	465	16.283870967741937	348	465
ortho1247	34824	18	0.457	0.348	0.786	2034	17.508849557522122	1242	2034
ortho1248	13755	18	0.494	0.397	0.751	801	17.239700374531836	597	801
ortho1249	23856	19	0.552	0.226	0.682	1299	18.699769053117784	909	1299
ortho1250	30108	19	0.525	0.468	0.784	1602	18.797752808988765	1299	1602
ortho1251	13545	19	0.474	0.235	0.677	720	18.9	648	720
ortho1252	7983	16	0.529	0.499	0.83	507	15.751479289940828	435	507
ortho1253	21837	18	0.559	0.35	0.745	1284	17.25	906	1284
ortho1254	11388	19	0.516	0.427	0.779	609	18.7192118226601	495	609
ortho1255	35178	19	0.447	0.427	0.805	1959	17.96324655436447	1065	1959
ortho1256	39366	19	0.465	0.332	0.752	2136	18.655898876404493	1620	2136
ortho1257	58620	19	0.445	0.453	0.82	3330	17.873873873873872	1890	3330
ortho1258	32064	19	0.528	0.522	0.808	1731	18.552859618717505	1056	1731
ortho1259	23394	19	0.43	0.425	0.832	1272	18.67924528301887	912	1272
ortho1260	58374	19	0.421	0.218	0.742	3198	18.73733583489681	2244	3198
ortho1261	20883	19	0.437	0.271	0.717	1122	18.77540106951872	882	1122
ortho1262	20952	18	0.477	0.328	0.771	1200	17.925	768	1200
ortho1263	37488	18	0.469	0.477	0.82	2091	17.93974175035868	1965	2091
ortho1264	36450	19	0.458	0.459	0.799	2031	18.0192023633678	1206	2031
ortho1265	21810	19	0.441	0.387	0.803	1191	18.418136020151135	831	1191
ortho1266	37500	19	0.42	0.266	0.72	2088	18.260057471264368	1422	2088
ortho1267	22500	19	0.459	0.389	0.795	1248	18.322115384615383	798	1248
ortho1268	20478	19	0.447	0.356	0.806	1125	18.536	708	1125
ortho1269	20700	19	0.488	0.414	0.791	1137	18.430079155672825	666	1137
ortho1270	34971	18	0.459	0.271	0.756	2052	17.346491228070175	1251	2052
ortho1271	5400	18	0.644	0.463	0.795	300	18	300	300
ortho1272	16302	19	0.496	0.388	0.796	894	18.406040268456376	618	894
ortho1273	15789	19	0.462	0.364	0.795	879	18.27645051194539	576	879
ortho1274	25845	19	0.517	0.506	0.799	1395	18.526881720430108	1179	1395
ortho1275	17880	18	0.422	0.394	0.811	1017	17.793510324483776	750	1017
ortho1276	18702	19	0.447	0.382	0.775	1005	18.63582089552239	843	1005
ortho1277	13833	19	0.474	0.305	0.784	771	18.49805447470817	534	771
ortho1278	9546	19	0.586	0.455	0.8	510	18.723529411764705	447	510
ortho1279	15372	19	0.495	0.309	0.758	858	18.164335664335663	609	858
ortho1280	46425	19	0.439	0.462	0.808	2646	17.599773242630384	1518	2646
ortho1281	6414	17	0.597	0.468	0.792	378	17	369	378
ortho1282	26217	19	0.462	0.217	0.717	1464	18.432377049180328	927	1464
ortho1283	19560	19	0.408	0.393	0.794	1113	17.695417789757414	600	1113
ortho1284	14355	19	0.554	0.35	0.783	777	18.64864864864865	618	777
ortho1285	22302	19	0.434	0.438	0.827	1203	18.69077306733167	939	1203
ortho1286	9876	19	0.467	0.264	0.723	534	18.696629213483146	417	534
ortho1287	15774	19	0.454	0.468	0.817	870	18.21034482758621	606	870
ortho1288	35850	19	0.415	0.467	0.816	2010	18.079104477611942	1224	2010
ortho1289	49434	19	0.462	0.21	0.711	2805	18.583957219251335	1464	2805
ortho1290	24081	19	0.451	0.367	0.779	1323	18.3015873015873	858	1323
ortho1291	25716	18	0.464	0.415	0.788	1527	17.01571709233792	918	1527
ortho1292	15072	19	0.471	0.314	0.748	816	18.860294117647058	600	816
ortho1293	20757	19	0.456	0.375	0.759	1122	18.548128342245988	615	1122
ortho1294	18915	19	0.538	0.291	0.732	1050	18.125714285714285	795	1050
ortho1295	10923	19	0.419	0.185	0.681	588	18.852040816326532	432	588
ortho1296	30564	19	0.482	0.548	0.828	1680	18.208928571428572	1248	1680
ortho1297	27159	19	0.466	0.408	0.806	1485	18.45050505050505	954	1485
ortho1298	6297	19	0.635	0.26	0.727	339	18.601769911504423	249	339
ortho1299	28638	19	0.425	0.352	0.759	1647	17.601092896174862	990	1647
ortho1300	34146	19	0.438	0.182	0.686	1917	18.30359937402191	1320	1917
ortho1301	26121	19	0.453	0.273	0.748	1497	17.871743486973948	918	1497
ortho1302	23523	18	0.481	0.457	0.786	1347	17.467706013363028	879	1347
ortho1303	56058	19	0.41	0.208	0.728	3129	18.55704697986577	1860	3129
ortho1304	12732	19	0.469	0.291	0.784	708	18.385593220338983	399	708
ortho1305	14424	19	0.57	0.321	0.713	789	18.29277566539924	480	789
ortho1306	28476	19	0.44	0.249	0.75	1596	18.099624060150376	930	1596
ortho1307	12045	19	0.589	0.46	0.794	678	17.938053097345133	426	678
ortho1308	18519	19	0.544	0.276	0.674	1008	18.729166666666668	762	1008
ortho1309	19497	19	0.448	0.246	0.75	1062	18.72316384180791	696	1062
ortho1310	54159	19	0.433	0.485	0.828	3066	17.797455968688844	1644	3066
ortho1311	36033	19	0.417	0.233	0.704	2004	18.13622754491018	1230	2004
ortho1312	16527	19	0.557	0.374	0.725	927	18.197411003236247	546	927
ortho1313	11190	19	0.482	0.316	0.766	639	17.87323943661972	405	639
ortho1314	24705	19	0.455	0.184	0.741	1389	18.488120950323975	816	1389
ortho1315	29547	18	0.445	0.37	0.772	1770	16.955932203389832	903	1770
ortho1316	50961	19	0.442	0.25	0.672	2796	18.641630901287552	2067	2796
ortho1317	10404	19	0.418	0.387	0.781	579	18.17098445595855	321	579
ortho1318	34491	19	0.475	0.406	0.771	1923	17.945397815912635	1161	1923
ortho1319	27864	19	0.428	0.381	0.763	1545	18.075728155339807	831	1545
ortho1320	31794	18	0.57	0.408	0.767	1866	17.085209003215436	1026	1866
ortho1321	21465	18	0.474	0.3	0.76	1260	17.416666666666668	726	1260
ortho1322	12090	18	0.428	0.463	0.826	702	17.256410256410255	480	702
ortho1323	16872	19	0.642	0.387	0.765	933	18.138263665594856	522	933
ortho1324	56595	19	0.424	0.301	0.789	3177	18.220018885741265	1269	3177
ortho1325	22833	18	0.448	0.333	0.765	1293	17.726218097447795	978	1293
ortho1326	23214	19	0.42	0.171	0.704	1308	18.139908256880734	804	1308
ortho1327	20337	17	0.6	0.483	0.787	1275	16	693	1275
ortho1328	35295	19	0.435	0.445	0.812	1992	17.829819277108435	1161	1992
ortho1329	33996	19	0.421	0.249	0.708	1923	18.18408736349454	1179	1923
ortho1330	34710	19	0.444	0.169	0.689	1971	18.074581430745813	1416	1971
ortho1331	41451	19	0.43	0.345	0.782	2352	18.12627551020408	1419	2352
ortho1332	17436	19	0.542	0.287	0.71	951	18.42902208201893	585	951
ortho1333	24357	19	0.459	0.238	0.734	1359	18.474613686534216	750	1359
ortho1334	17088	19	0.437	0.312	0.731	939	18.319488817891372	651	939
ortho1335	26925	19	0.473	0.243	0.747	1479	18.778904665314403	858	1479
ortho1336	29010	19	0.408	0.2	0.739	1656	18.125	1050	1656
ortho1337	38136	19	0.437	0.229	0.681	2136	18.27387640449438	1338	2136
ortho1338	33177	19	0.433	0.447	0.819	1890	17.73174603174603	927	1890
ortho1339	48792	19	0.43	0.238	0.702	2757	18.125136017410227	1764	2757
ortho1340	21723	18	0.44	0.361	0.779	1293	17.23665893271462	660	1293
ortho1341	20394	19	0.533	0.414	0.77	1110	18.451351351351352	888	1110
ortho1342	17517	19	0.47	0.507	0.816	993	17.6404833836858	558	993
ortho1343	9528	19	0.421	0.366	0.776	516	18.46511627906977	408	516
ortho1344	7782	19	0.566	0.371	0.753	426	18.274647887323944	267	426
ortho1345	22773	19	0.515	0.276	0.739	1266	18.497630331753555	699	1266
ortho1346	30078	19	0.449	0.288	0.734	1653	18.673321234119783	810	1653
ortho1347	25557	19	0.457	0.238	0.715	1413	18.443736730360936	996	1413
ortho1348	16653	19	0.451	0.135	0.682	948	18.468354430379748	564	948
ortho1349	33741	19	0.442	0.406	0.787	1917	17.607198748043817	1020	1917
ortho1350	18978	18	0.458	0.241	0.719	1092	17.785714285714285	906	1092
ortho1351	25479	19	0.427	0.218	0.75	1413	18.54352441613588	840	1413
ortho1352	19782	19	0.443	0.203	0.653	1095	18.246575342465754	717	1095
ortho1353	23559	19	0.458	0.439	0.788	1284	18.429906542056074	912	1284
ortho1354	37980	19	0.444	0.295	0.745	2133	18.873417721518987	1251	2133
ortho1355	39246	19	0.435	0.288	0.75	2232	17.797043010752688	1221	2232
ortho1356	13458	19	0.445	0.351	0.767	723	18.738589211618258	660	723
ortho1357	9069	19	0.442	0.223	0.732	507	18.02958579881657	276	507
ortho1358	18510	19	0.444	0.299	0.774	1062	18.03954802259887	633	1062
ortho1359	23619	19	0.452	0.164	0.699	1293	18.8631090487239	891	1293
ortho1360	23631	19	0.516	0.369	0.746	1293	18.394431554524363	831	1293
ortho1361	19332	19	0.422	0.585	0.842	1065	18.180281690140845	735	1065
ortho1362	27264	19	0.419	0.327	0.751	1578	17.70152091254753	630	1578
ortho1363	10947	18	0.477	0.489	0.82	612	17.91176470588235	561	612
ortho1364	17760	19	0.419	0.218	0.671	999	18.183183183183182	612	999
ortho1365	9030	19	0.428	0.262	0.706	492	18.378048780487806	288	492
ortho1366	26169	19	0.5	0.201	0.725	1470	18.110204081632652	963	1470
ortho1367	29025	19	0.455	0.488	0.81	1620	17.918518518518518	900	1620
ortho1368	12381	19	0.529	0.293	0.699	687	18.33187772925764	456	687
ortho1369	7995	19	0.491	0.322	0.753	450	17.94	282	450
ortho1370	20781	19	0.5	0.198	0.733	1134	18.775132275132275	609	1134
ortho1371	44370	19	0.444	0.38	0.776	2421	18.541511771995044	1533	2421
ortho1372	12657	18	0.499	0.292	0.752	747	17.325301204819276	417	747
ortho1373	16989	18	0.494	0.436	0.801	1002	17.065868263473053	570	1002
ortho1374	41862	19	0.417	0.304	0.751	2361	17.86277001270648	1317	2361
ortho1375	27693	19	0.453	0.453	0.797	1524	18.212598425196852	795	1524
ortho1376	17625	18	0.418	0.183	0.706	1056	17.269886363636363	384	1056
ortho1377	30069	19	0.404	0.13	0.724	1797	17.601001669449083	792	1797
ortho1378	53277	19	0.444	0.268	0.727	3015	17.80398009950249	1761	3015
ortho1379	12897	19	0.539	0.258	0.692	699	19	648	699
ortho1380	23679	19	0.441	0.22	0.69	1341	17.874720357941836	777	1341
ortho1381	20499	19	0.537	0.444	0.777	1134	18.177248677248677	627	1134
ortho1382	23484	19	0.528	0.134	0.607	1281	18.730679156908664	921	1281
ortho1383	23310	18	0.478	0.429	0.807	1329	17.636568848758465	894	1329
ortho1384	11850	16	0.442	0.313	0.743	804	15.033582089552239	498	804
ortho1385	25686	19	0.456	0.289	0.746	1407	18.420042643923242	723	1407
ortho1386	34731	18	0.461	0.297	0.767	1947	17.953775038520803	1788	1947
ortho1387	12342	18	0.438	0.346	0.789	708	17.64830508474576	420	708
ortho1388	25959	19	0.43	0.459	0.806	1473	17.668024439918533	690	1473
ortho1389	21042	19	0.432	0.335	0.758	1179	18.06615776081425	420	1179
ortho1390	14049	19	0.437	0.519	0.834	759	18.58893280632411	609	759
ortho1391	16965	18	0.576	0.265	0.701	954	17.930817610062892	891	954
ortho1392	13773	17	0.443	0.354	0.764	858	16.174825174825173	525	858
ortho1393	27675	18	0.43	0.348	0.804	1647	17.140255009107467	945	1647
ortho1394	13398	19	0.517	0.177	0.676	735	18.83265306122449	441	735
ortho1395	27882	18	0.452	0.323	0.734	1590	17.883018867924527	1260	1590
ortho1396	31767	19	0.462	0.233	0.692	1794	17.976588628762542	666	1794
ortho1397	17946	18	0.43	0.499	0.838	1065	16.91549295774648	627	1065
ortho1398	13413	19	0.485	0.125	0.643	753	18.342629482071715	510	753
ortho1399	13584	18	0.435	0.32	0.77	804	17.16044776119403	459	804
ortho1400	20415	19	0.409	0.265	0.721	1197	17.37593984962406	531	1197
ortho1401	12438	19	0.458	0.46	0.788	681	18.45374449339207	309	681
ortho1402	19263	18	0.48	0.261	0.752	1158	17.300518134715027	678	1158
ortho1403	8868	18	0.472	0.363	0.737	513	17.42105263157895	366	513
ortho1404	15672	19	0.484	0.422	0.781	876	18.023972602739725	279	876
ortho1405	25965	19	0.397	0.266	0.722	1464	17.811475409836067	729	1464
ortho1406	35124	19	0.421	0.219	0.751	1980	18.28181818181818	1089	1980
ortho1407	12588	19	0.454	0.219	0.686	693	18.593073593073594	450	693
ortho1408	25968	19	0.424	0.287	0.719	1458	18.01440329218107	930	1458
ortho1409	12717	19	0.508	0.271	0.714	702	18.743589743589745	552	702
ortho1410	22443	18	0.474	0.319	0.756	1293	17.721577726218097	927	1293
ortho1411	31941	16	0.442	0.278	0.745	2211	14.906377204884668	1236	2211
ortho1412	29931	19	0.456	0.26	0.707	1614	18.734200743494423	1431	1614
ortho1413	36234	19	0.416	0.269	0.716	2046	17.95307917888563	1056	2046
ortho1414	26436	17	0.485	0.357	0.756	1632	16.391544117647058	825	1632
ortho1415	32250	19	0.446	0.511	0.815	1794	17.99163879598662	807	1794
ortho1416	31683	19	0.441	0.252	0.711	1809	18.013266998341624	1062	1809
ortho1417	14796	17	0.644	0.454	0.779	903	16.431893687707642	501	903
ortho1418	23163	19	0.465	0.336	0.734	1296	17.93287037037037	735	1296
ortho1419	16764	17	0.422	0.358	0.769	1101	15.509536784741144	624	1101
ortho1420	42189	19	0.448	0.057	0.593	2391	18.375156838143038	1365	2391
ortho1421	14589	19	0.391	0.394	0.801	804	18.328358208955223	561	804
ortho1422	38964	19	0.458	0.287	0.792	2163	18.517337031900137	1122	2163
ortho1423	16368	19	0.472	0.36	0.758	891	18.424242424242426	570	891
ortho1424	8907	17	0.564	0.273	0.701	564	15.813829787234043	375	564
ortho1425	14184	19	0.466	0.206	0.732	768	18.8086	450	768
ortho1426	29466	18	0.431	0.133	0.67	1785	17.161344537815125	939	1785
ortho1427	16494	18	0.447	0.195	0.714	975	17.56	606	975
ortho1428	11793	18	0.457	0.273	0.712	696	16.99137931034483	435	696
ortho1429	34188	19	0.439	0.178	0.65	1944	17.848765432098766	1308	1944
ortho1430	10722	18	0.461	0.297	0.728	663	16.226244343891402	375	663
ortho1431	12429	19	0.591	0.213	0.707	666	18.98198198198198	519	666
ortho1432	8469	18	0.53	0.493	0.826	471	17.980891719745223	462	471
ortho1433	30735	19	0.413	0.202	0.719	1755	17.923076923076923	1041	1755
ortho1434	12522	19	0.421	0.122	0.668	711	18.447257383966246	495	711
ortho1435	24123	19	0.471	0.257	0.726	1299	18.82678983833718	1143	1299
ortho1436	24120	19	0.452	0.26	0.757	1365	18.06153846153846	654	1365
ortho1437	22413	16	0.479	0.28	0.719	1497	15.236472945891784	807	1497
ortho1438	9669	18	0.468	0.459	0.808	558	17.338709677419356	387	558
ortho1439	10464	18	0.535	0.328	0.724	603	17.53731343283582	399	603
ortho1440	16839	19	0.428	0.45	0.821	921	18.29641693811075	582	921
ortho1441	16356	19	0.434	0.185	0.697	933	18.064308681672024	573	933
ortho1442	12969	19	0.44	0.224	0.684	696	18.676724137931036	549	696
ortho1443	21423	19	0.416	0.225	0.706	1212	18.537128712871286	762	1212
ortho1444	13080	19	0.442	0.432	0.817	732	18.131147540983605	369	732
ortho1445	13002	19	0.441	0.249	0.739	714	18.714285714285715	465	714
ortho1446	15162	19	0.427	0.37	0.777	819	18.516483516483518	474	819
ortho1447	67809	19	0.475	0.493	0.811	3741	18.154771451483562	2166	3741
ortho1448	22554	19	0.474	0.529	0.831	1248	18.10576923076923	798	1248
ortho1449	26109	18	0.419	0.243	0.698	1560	17.255769230769232	873	1560
ortho1450	4707	19	0.456	0.506	0.845	267	17.674157303370787	159	267
ortho1451	12471	19	0.445	0.386	0.766	681	18.312775330396477	348	681
ortho1452	14130	19	0.436	0.109	0.588	813	18.162361623616235	597	813
ortho1453	56646	19	0.46	0.44	0.792	3027	18.714568880079288	2670	3027
ortho1454	20796	19	0.493	0.358	0.778	1137	18.514511873350923	654	1137
ortho1455	10566	19	0.421	0.228	0.699	561	18.919786096256683	534	561
ortho1456	27675	19	0.423	0.466	0.794	1527	18.241650294695482	1017	1527
ortho1457	20148	19	0.458	0.111	0.576	1116	18.822580645161292	687	1116
ortho1458	27717	18	0.576	0.308	0.756	1593	17.82297551789077	1125	1593
ortho1459	28944	19	0.442	0.44	0.79	1578	18.35551330798479	924	1578
ortho1460	12672	19	0.501	0.189	0.646	693	18.766233766233768	519	693
ortho1461	16449	19	0.442	0.276	0.758	927	17.98705501618123	693	927
ortho1462	18198	19	0.413	0.303	0.74	1014	18.366863905325445	690	1014
ortho1463	7524	19	0.394	0.309	0.765	408	18.78676470588235	300	408
ortho1464	14970	19	0.522	0.257	0.726	828	18.818840579710145	621	828
ortho1465	7410	18	0.476	0.499	0.832	429	17.286713286713287	315	429
ortho1466	24819	19	0.431	0.468	0.815	1362	18.281938325991188	915	1362
ortho1467	15609	19	0.559	0.153	0.625	882	18.05442176870748	474	882
ortho1468	51189	19	0.415	0.216	0.728	3081	17.049659201557937	1083	3081
ortho1469	20877	19	0.426	0.098	0.675	1200	18.4075	570	1200
ortho1470	17238	18	0.503	0.282	0.723	1035	17.11304347826087	618	1035
ortho1471	13392	19	0.484	0.187	0.707	750	18.488	441	750
ortho1472	22875	19	0.485	0.311	0.752	1272	18.212264150943398	792	1272
ortho1473	8460	19	0.42	0.512	0.837	453	18.67549668874172	363	453
ortho1474	27639	19	0.428	0.139	0.653	1557	18.558766859344892	1182	1557
ortho1475	27513	19	0.447	0.298	0.708	1536	18.1309	792	1536
ortho1476	27960	19	0.44	0.231	0.714	1608	17.78917910447761	900	1608
ortho1477	23193	18	0.522	0.308	0.752	1422	16.38818565400844	756	1422
ortho1478	25287	19	0.458	0.437	0.795	1407	18.01918976545842	798	1407
ortho1479	44916	19	0.479	0.357	0.75	2499	17.993997599039616	1368	2499
ortho1480	9339	19	0.432	0.377	0.764	546	17.104395604395606	207	546
ortho1481	9213	18	0.437	0.354	0.767	543	17.005524861878452	369	543
ortho1482	5682	17	0.511	0.246	0.692	345	16.921739130434784	261	345
ortho1483	15447	19	0.426	0.227	0.732	855	18.557894736842105	687	855
ortho1484	12492	19	0.423	0.274	0.769	708	18.088983050847457	459	708
ortho1485	22119	19	0.478	0.205	0.674	1242	18.28743961352657	921	1242
ortho1486	28902	19	0.462	0.22	0.734	1638	18.71245421245421	828	1638
ortho1487	20034	19	0.521	0.363	0.759	1095	18.50958904109589	717	1095
ortho1488	13095	19	0.428	0.151	0.693	741	18.748987854251013	471	741
ortho1489	9723	17	0.458	0.296	0.755	636	16.099056603773583	393	636
ortho1490	31818	19	0.448	0.27	0.74	1791	18.01005025125628	1053	1791
ortho1491	26697	19	0.455	0.285	0.765	1497	18.360721442885772	885	1497
ortho1492	10203	19	0.522	0.148	0.612	573	18.403141361256544	381	573
ortho1493	31014	19	0.442	0.337	0.754	1704	18.25176056338028	1125	1704
ortho1494	25404	19	0.431	0.346	0.754	1428	17.888655462184875	837	1428
ortho1495	12987	19	0.569	0.267	0.736	711	18.544303797468356	405	711
ortho1496	23496	19	0.429	0.129	0.635	1335	18.714606741573032	756	1335
ortho1497	6066	18	0.516	0.325	0.707	351	17.45299145299145	246	351
ortho1498	34470	19	0.424	0.319	0.787	1932	18.17080745341615	1194	1932
ortho1499	7908	19	0.511	0.468	0.799	444	17.824324324324323	231	444
ortho1500	11994	19	0.526	0.23	0.684	651	18.84331797235023	546	651
ortho1501	17364	18	0.425	0.179	0.747	1053	17.31054131054131	654	1053
ortho1502	30093	19	0.519	0.385	0.764	1641	18.343692870201096	870	1641
ortho1503	16365	18	0.43	0.378	0.813	963	17.28348909657321	477	963
ortho1504	22407	19	0.416	0.228	0.711	1239	18.123486682808718	924	1239
ortho1505	20196	19	0.413	0.209	0.749	1122	18.483957219251337	600	1122
ortho1506	16377	19	0.567	0.356	0.739	924	17.76948051948052	423	924
ortho1507	26226	19	0.415	0.355	0.776	1521	17.67258382642998	807	1521
ortho1508	36981	19	0.435	0.201	0.674	2085	18.442528735632184	1389	2088
ortho1509	8484	19	0.405	0.452	0.814	489	17.411042944785276	255	489
ortho1510	10428	18	0.441	0.132	0.708	645	17.21395348837209	318	645
ortho1511	15306	18	0.434	0.436	0.811	906	16.90066225165563	420	906
ortho1512	18324	19	0.46	0.491	0.818	1041	17.610951008645532	612	1041
ortho1513	41205	19	0.464	0.333	0.767	2295	18.220915032679738	1506	2295
ortho1514	6831	18	0.422	0.297	0.747	387	17.74418604651163	351	387
ortho1515	56091	19	0.418	0.414	0.803	3114	18.13872832369942	1719	3114
ortho1516	7572	19	0.417	0.254	0.714	426	17.87323943661972	210	426
ortho1517	16305	19	0.458	0.311	0.752	933	17.543408360128616	405	933
ortho1518	21474	19	0.418	0.383	0.795	1194	18.241206030150753	735	1194
ortho1519	13617	19	0.407	0.19	0.66	762	18.114173228346456	492	762
ortho1520	14832	19	0.44	0.231	0.747	822	18.5	456	822
ortho1521	21765	18	0.466	0.433	0.811	1302	16.838709677419356	708	1302
ortho1522	11520	19	0.432	0.319	0.723	615	18.746341463414634	528	615
ortho1523	27213	19	0.407	0.473	0.819	1482	18.44331983805668	1161	1482
ortho1524	14736	19	0.431	0.519	0.832	807	18.260223048327138	450	807
ortho1525	20229	19	0.485	0.403	0.728	1098	18.43169398907104	714	1098
ortho1526	22488	19	0.431	0.398	0.788	1224	18.477941176470587	936	1224
ortho1527	8745	19	0.432	0.194	0.669	489	18.552147239263803	300	489
ortho1528	17112	19	0.436	0.13	0.664	960	18.6562	534	960
ortho1529	7818	19	0.44	0.394	0.767	432	18.145833333333332	174	432
ortho1530	21150	18	0.419	0.19	0.728	1251	17.453237410071942	729	1251
ortho1531	47925	19	0.427	0.203	0.75	2748	18.12336244541485	1407	2748
ortho1532	9693	19	0.476	0.335	0.791	549	18.010928961748633	348	549
ortho1533	17616	19	0.44	0.49	0.811	975	18.067692307692308	537	975
ortho1534	23781	19	0.466	0.361	0.776	1341	17.861297539149888	678	1341
ortho1535	51858	19	0.445	0.292	0.731	2856	18.182773109243698	1656	2856
ortho1536	15456	18	0.45	0.298	0.741	915	17.104918032786884	528	915
ortho1537	23577	19	0.406	0.132	0.678	1332	18.34009009009009	606	1332
ortho1538	13266	18	0.613	0.183	0.613	789	17.1787072243346	438	789
ortho1539	19296	18	0.642	0.403	0.763	1116	17.524193548387096	552	1116
ortho1540	47940	19	0.46	0.275	0.774	2706	18.19179600886918	1566	2706
ortho1541	25005	19	0.415	0.109	0.691	1419	18.594080338266384	489	1419
ortho1542	58941	19	0.434	0.418	0.784	3345	17.75964125560538	1854	3345
ortho1543	17790	18	0.436	0.385	0.752	1035	17.234782608695653	705	1035
ortho1544	31281	19	0.383	0.211	0.748	1728	18.508680555555557	1293	1728
ortho1545	10809	17	0.466	0.577	0.847	684	15.802631578947368	366	684
ortho1546	22761	19	0.5	0.086	0.595	1290	18.38139534883721	864	1290
ortho1547	16770	19	0.418	0.268	0.722	933	18.15112540192926	729	933
ortho1548	30648	18	0.424	0.355	0.787	1779	17.54637436762226	1164	1779
ortho1549	6663	19	0.545	0.229	0.721	375	18.024	276	375
ortho1550	19824	19	0.479	0.43	0.799	1113	17.830188679245282	687	1113
ortho1551	14601	19	0.408	0.218	0.694	807	18.460966542750928	477	807
ortho1552	9606	17	0.528	0.273	0.758	597	16.462311557788944	414	597
ortho1553	29712	19	0.412	0.401	0.783	1638	18.17032967032967	858	1638
ortho1554	12144	18	0.518	0.422	0.775	723	16.809128630705395	339	723
ortho1555	16146	19	0.407	0.259	0.726	900	18.34	519	900
ortho1556	14022	19	0.42	0.322	0.76	774	18.41860465116279	615	774
ortho1557	10728	19	0.486	0.272	0.735	618	17.650485436893202	339	618
ortho1558	10953	19	0.48	0.293	0.729	615	17.965853658536584	321	615
ortho1559	9426	18	0.494	0.451	0.781	552	17.097826086956523	372	552
ortho1560	19263	19	0.461	0.422	0.78	1077	17.88857938718663	699	1077
ortho1561	20184	19	0.424	0.023	0.603	1185	18.258227848101267	465	1185
ortho1562	7542	17	0.438	0.356	0.759	480	15.7125	294	480
ortho1563	30201	19	0.403	0.349	0.758	1800	16.858333333333334	642	1800
ortho1564	8058	19	0.454	0.197	0.707	456	18.17763157894737	264	456
ortho1565	15090	17	0.443	0.403	0.807	963	15.93146417445483	540	963
ortho1566	12495	18	0.393	0.208	0.682	783	16.528735632183906	459	783
ortho1567	28917	19	0.419	0.436	0.797	1635	17.798165137614678	1164	1635
ortho1568	8571	19	0.441	0.492	0.819	453	18.920529801324502	435	453
ortho1569	36135	19	0.443	0.443	0.796	2013	18.077496274217587	1455	2013
ortho1570	16290	19	0.495	0.222	0.644	906	18.95364238410596	675	906
ortho1571	10935	19	0.427	0.26	0.7	612	18.55392156862745	456	612
ortho1572	15138	18	0.423	0.273	0.756	939	16.82747603833866	456	939
ortho1573	25116	19	0.403	0.146	0.621	1470	18.4	789	1470
ortho1574	7869	19	0.475	0.318	0.722	471	16.796178343949045	96	471
ortho1575	12525	18	0.432	0.295	0.758	753	16.884462151394423	411	753
ortho1576	9699	19	0.459	0.316	0.725	525	18.68	369	525
ortho1577	19545	16	0.451	0.206	0.66	1302	15.117511520737327	696	1302
ortho1578	21609	19	0.413	0.173	0.684	1209	17.982630272952854	699	1209
ortho1579	10275	19	0.433	0.25	0.694	591	17.598984771573605	342	591
ortho1580	8649	19	0.468	0.409	0.81	474	18.430379746835442	342	474
ortho1581	15768	17	0.481	0.348	0.734	945	16.80952380952381	864	945
ortho1582	18255	18	0.446	0.165	0.672	1107	17.81571815718157	513	1107
ortho1583	8073	19	0.565	0.247	0.682	462	17.532467532467532	171	462
ortho1584	26544	18	0.441	0.218	0.723	1596	17.531954887218046	771	1596
ortho1585	15516	18	0.471	0.339	0.767	948	16.49367088607595	414	948
ortho1586	16872	19	0.418	0.345	0.739	936	18.08653846153846	534	936
ortho1587	8349	17	0.633	0.483	0.789	513	16.321637426900583	297	513
ortho1588	7782	19	0.582	0.152	0.642	435	18.33103448275862	324	435
ortho1589	22278	19	0.406	0.394	0.785	1290	17.28372093023256	522	1290
ortho1590	9609	17	0.463	0.525	0.823	612	15.936274509803921	393	612
ortho1591	18309	19	0.428	0.136	0.6	1059	17.821529745042493	420	1059
ortho1592	7464	19	0.465	0.477	0.822	411	18.26277372262774	297	411
ortho1593	16125	18	0.425	0.303	0.782	990	16.542424242424243	399	990
ortho1594	14526	19	0.386	0.22	0.71	810	18.32962962962963	435	810
ortho1595	38259	19	0.418	0.443	0.82	2169	17.81466113416321	1080	2169
ortho1596	8310	18	0.474	0.29	0.765	486	17.30246913580247	360	486
ortho1597	9900	19	0.42	0.4	0.791	585	16.94871794871795	186	585
ortho1598	23796	17	0.461	0.499	0.823	1458	16.32716049382716	762	1458
ortho1599	14937	19	0.448	0.511	0.804	861	17.34843205574913	387	861
ortho1600	15513	19	0.451	0.38	0.773	885	17.627118644067796	444	885
ortho1601	15711	19	0.426	0.462	0.796	897	17.51505016722408	468	897
ortho1602	10044	18	0.408	0.481	0.818	582	17.29381443298969	354	582
ortho1603	26541	19	0.455	0.266	0.774	1497	18.458917835671343	795	1497
ortho1604	15870	19	0.466	0.217	0.73	882	18.408163265306122	621	882
ortho1605	17532	19	0.486	0.349	0.774	984	17.99390243902439	522	984
ortho1606	13458	19	0.45	0.483	0.839	756	17.99206349206349	426	756
ortho1607	20790	19	0.471	0.334	0.77	1182	18.073604060913706	420	1182
ortho1608	14478	19	0.473	0.315	0.743	813	17.833948339483396	492	813
ortho1609	11103	18	0.448	0.395	0.795	645	17.358139534883723	435	645
ortho1610	24438	19	0.527	0.235	0.712	1410	17.591489361702127	633	1410
ortho1611	14490	17	0.414	0.293	0.737	936	15.487179487179487	588	936
ortho1612	37821	19	0.428	0.078	0.582	2154	18.16991643454039	1080	2154
ortho1613	6999	18	0.406	0.104	0.735	423	17.19858156028369	135	423
ortho1614	9984	19	0.474	0.189	0.699	555	18.383783783783784	363	555
ortho1615	58815	19	0.413	0.157	0.712	3378	18.428063943161636	1641	3378
ortho1616	11619	17	0.463	0.251	0.697	726	16.223140495867767	465	726
ortho1617	17145	19	0.418	0.358	0.773	948	18.104430379746834	573	948
ortho1618	10881	19	0.4	0.28	0.716	600	18.37	492	600
ortho1619	10161	19	0.441	0.19	0.62	564	18.56382978723404	321	564
ortho1620	13935	18	0.655	0.401	0.78	837	16.71326164874552	405	837
ortho1621	6966	18	0.45	0.364	0.776	393	17.82442748091603	327	393
ortho1622	12123	19	0.45	0.23	0.722	699	17.65236051502146	252	699
ortho1623	10533	17	0.488	0.168	0.709	696	15.676724137931034	279	696
ortho1624	24036	18	0.59	0.185	0.684	1437	17.569937369519835	732	1437
ortho1625	21813	19	0.434	0.15	0.76	1275	17.891764705882352	534	1275
ortho1626	10032	19	0.417	0.135	0.72	561	18.385026737967916	159	561
ortho1627	24663	18	0.438	0.44	0.805	1404	17.71153846153846	1110	1404
ortho1628	59844	19	0.481	0.505	0.815	3354	17.93381037567084	1395	3354
ortho1629	8451	19	0.426	0.451	0.799	459	18.41176470588235	306	459
ortho1630	49479	19	0.421	0.178	0.722	2850	17.870526315789473	1047	2850
ortho1631	25716	18	0.612	0.376	0.751	1446	17.952282157676347	1374	1446
ortho1632	30735	19	0.425	0.238	0.784	1740	18.141379310344828	798	1740
ortho1633	40206	19	0.456	0.129	0.653	2235	18.471140939597316	1131	2235
ortho1634	10602	16	0.482	0.305	0.763	696	15.64655172413793	414	696
ortho1635	31743	19	0.426	0.413	0.783	1851	17.189627228525122	702	1851
ortho1636	17976	19	0.416	0.318	0.742	1011	17.902077151335313	723	1011
ortho1637	12063	19	0.512	0.257	0.736	666	18.37837837837838	309	666
ortho1638	19629	18	0.447	0.207	0.701	1197	17.027568922305765	630	1197
ortho1639	14286	18	0.479	0.338	0.751	846	17.141843971631207	522	846
ortho1640	26001	19	0.453	0.183	0.711	1455	18.67216494845361	717	1455
ortho1641	20895	19	0.448	0.16	0.707	1200	17.9425	561	1200
ortho1642	38142	19	0.426	0.306	0.772	2196	17.661202185792348	771	2196
ortho1643	39465	19	0.44	0.413	0.793	2253	17.5219707057257	903	2253
ortho1644	13029	19	0.446	0.38	0.79	723	18.16182572614108	444	723
ortho1645	9597	19	0.566	0.186	0.632	549	17.901639344262296	279	549
ortho1646	18372	18	0.461	0.342	0.764	1071	17.38375350140056	774	1071
ortho1647	24324	19	0.42	0.321	0.766	1374	18.04585152838428	618	1374
ortho1648	9954	19	0.4	0.123	0.629	555	18.497297297297298	375	555
ortho1649	61542	19	0.465	0.52	0.816	3450	17.857391304347825	1272	3450
ortho1650	20787	18	0.429	0.079	0.654	1221	17.58968058968059	864	1221
ortho1651	10338	19	0.442	0.302	0.753	579	18.191709844559586	387	579
ortho1652	10779	19	0.556	0.209	0.702	603	18.149253731343283	321	603
ortho1653	29283	19	0.428	0.238	0.716	1641	18.252285191956123	774	1641
ortho1654	18636	19	0.478	0.183	0.686	1023	18.668621700879765	480	1023
ortho1655	25314	19	0.411	0.121	0.641	1473	17.79837067209776	357	1473
ortho1656	15330	18	0.421	0.144	0.742	936	17.03846153846154	345	936
ortho1657	19173	19	0.412	0.275	0.715	1086	17.740331491712706	462	1086
ortho1658	17631	19	0.474	0.218	0.687	984	18	438	984
ortho1659	16209	18	0.414	0.386	0.79	972	16.790123456790123	432	972
ortho1660	21372	19	0.41	0.245	0.74	1224	17.71323529411765	594	1224
ortho1661	14277	19	0.485	0.362	0.728	810	17.625925925925927	354	810
ortho1662	23235	19	0.391	0.176	0.656	1332	17.493243243243242	693	1332
ortho1663	15207	19	0.408	0.523	0.832	873	17.446735395189002	360	873
ortho1664	13215	19	0.443	0.21	0.676	738	18.121951219512194	357	738
ortho1665	17397	19	0.427	0.342	0.772	990	18.23939393939394	567	990
ortho1666	4269	19	0.61	0.21	0.676	243	17.567901234567902	96	243
ortho1667	23412	19	0.496	0.151	0.679	1356	17.67920353982301	516	1356
ortho1668	7536	18	0.408	0.227	0.649	450	17.333333333333332	294	450
ortho1669	9594	19	0.43	0.223	0.671	528	18.607954545454547	465	528
ortho1670	26772	19	0.442	0.127	0.605	1527	17.94891944990177	936	1527
ortho1671	12324	19	0.451	0.488	0.811	711	17.345991561181435	336	711
ortho1672	27714	19	0.454	0.383	0.773	1596	17.462406015037594	474	1596
ortho1673	11232	19	0.462	0.165	0.717	654	17.58256880733945	300	654
ortho1674	17325	19	0.445	0.189	0.712	975	18.064615384615383	435	975
ortho1675	37443	19	0.408	0.188	0.737	2106	18.235042735042736	1065	2106
ortho1676	14745	16	0.521	0.28	0.744	960	15.5531	678	960
ortho1677	20838	19	0.4	0.325	0.755	1158	18.098445595854923	447	1158
ortho1678	12468	19	0.43	0.091	0.678	726	17.94214876033058	318	726
ortho1679	15024	19	0.545	0.468	0.793	879	17.341296928327644	345	879
ortho1680	10608	19	0.41	0.184	0.678	588	18.127551020408163	348	588
ortho1681	31155	19	0.41	0.155	0.654	1803	17.828618968386024	588	1803
ortho1682	41541	19	0.41	0.203	0.675	2355	17.677707006369427	774	2355
ortho1683	9648	19	0.59	0.156	0.616	540	18.9	375	540
ortho1684	11220	18	0.427	0.494	0.826	678	16.699115044247787	330	678
ortho2324	25353	18	0.457	0.618	0.867	1416	17.921610169491526	1320	1416
ortho2325	26523	18	0.492	0.421	0.766	1512	17.68452380952381	1161	1512
ortho2326	23457	18	0.456	0.438	0.799	1314	17.93607305936073	1203	1314
ortho2327	30795	17	0.453	0.491	0.818	1836	16.892156862745097	1620	1836
ortho2328	30129	18	0.454	0.48	0.818	1710	17.728070175438596	1317	1710
ortho2329	25278	18	0.457	0.397	0.783	1437	17.65135699373695	1194	1437
ortho2330	17925	18	0.46	0.511	0.815	1011	17.78635014836795	825	1011
ortho2331	18825	18	0.506	0.372	0.799	1062	17.951977401129945	828	1062
ortho2332	25257	18	0.474	0.345	0.793	1428	17.978991596638654	1002	1428
ortho2333	20007	18	0.443	0.465	0.811	1128	17.92287234042553	963	1128
ortho2334	48285	18	0.447	0.436	0.792	2739	17.769989047097482	2442	2739
ortho2335	27732	18	0.441	0.434	0.808	1605	17.416822429906542	1224	1605
ortho2336	26106	18	0.5	0.385	0.756	1521	17.358974358974358	1074	1521
ortho2337	17862	18	0.461	0.368	0.783	1026	17.640350877192983	825	1026
ortho2338	23988	18	0.448	0.498	0.825	1392	17.26939655172414	1041	1392
ortho2339	60420	18	0.426	0.514	0.815	3453	17.519548218940052	2616	3453
ortho2340	31413	18	0.443	0.357	0.76	1809	17.434494195688224	1293	1809
ortho2341	27708	18	0.626	0.507	0.796	1548	17.982558139534884	1524	1548
ortho2342	27738	18	0.464	0.406	0.769	1578	17.61216730038023	1092	1578
ortho2343	26262	18	0.453	0.337	0.759	1536	17.4609	1206	1536
ortho2344	30237	18	0.445	0.5	0.823	1755	17.23076923076923	1227	1755
ortho2345	25152	18	0.44	0.376	0.747	1431	17.80712788259958	1236	1431
ortho2346	34539	18	0.447	0.424	0.792	2013	17.18032786885246	1317	2013
ortho2347	11586	18	0.429	0.65	0.877	645	17.962790697674418	621	645
ortho2348	18885	18	0.471	0.427	0.783	1074	17.634078212290504	867	1074
ortho2349	15534	18	0.519	0.463	0.796	879	17.812286689419796	768	879
ortho2350	14394	15	0.47	0.441	0.785	963	15	927	963
ortho2351	17592	18	0.54	0.509	0.803	987	17.954407294832826	957	987
ortho2352	51024	18	0.458	0.441	0.798	2940	17.389795918367348	2094	2940
ortho2353	19338	18	0.463	0.417	0.797	1125	17.32	696	1125
ortho2354	20493	18	0.542	0.403	0.757	1170	17.53846153846154	921	1170
ortho2355	31713	18	0.439	0.384	0.784	1800	17.745	1329	1800
ortho2356	29628	18	0.428	0.341	0.764	1743	17.263339070567987	1224	1743
ortho2357	26763	18	0.576	0.332	0.724	1509	17.773359840954274	1224	1509
ortho2358	20043	18	0.477	0.399	0.789	1149	17.738903394255875	867	1149
ortho2359	9810	16	0.457	0.463	0.803	618	15.91747572815534	588	618
ortho2360	44850	18	0.5	0.349	0.779	2664	17.04617117117117	1695	2664
ortho2361	14049	18	0.599	0.327	0.701	798	17.87593984962406	732	798
ortho2362	68142	18	0.447	0.359	0.779	3990	17.38796992481203	2838	3990
ortho2363	24762	18	0.406	0.542	0.846	1449	17.091097308488614	864	1449
ortho2364	10590	18	0.475	0.438	0.791	603	17.567164179104477	498	603
ortho2365	17625	18	0.481	0.293	0.735	1035	17.263768115942028	804	1035
ortho2366	102537	18	0.445	0.476	0.813	5889	17.515537442689762	4371	5889
ortho2367	11859	18	0.487	0.524	0.837	660	17.96818181818182	648	660
ortho2368	18888	18	0.473	0.412	0.8	1089	17.545454545454547	741	1089
ortho2369	23730	18	0.513	0.353	0.767	1341	17.94854586129754	936	1341
ortho2370	20151	17	0.468	0.447	0.788	1236	16.72087378640777	1014	1236
ortho2371	15306	18	0.446	0.401	0.777	885	17.315254237288137	702	885
ortho2372	86766	18	0.44	0.573	0.835	4932	17.69160583941606	4263	4932
ortho2373	13191	17	0.428	0.543	0.822	801	16.46816479400749	549	801
ortho2374	44736	18	0.471	0.35	0.766	2568	17.73247663551402	1830	2568
ortho2375	20685	17	0.465	0.32	0.747	1269	16.666666666666668	879	1269
ortho2376	19005	18	0.445	0.381	0.773	1083	17.717451523545705	915	1083
ortho2377	20403	18	0.454	0.356	0.798	1194	17.439698492462313	672	1194
ortho2378	40233	18	0.467	0.388	0.802	2385	17.17610062893082	1593	2385
ortho2379	17310	17	0.468	0.441	0.785	1047	16.567335243553007	801	1047
ortho2380	18777	15	0.578	0.393	0.752	1293	14.584686774941995	1005	1293
ortho2381	15699	18	0.501	0.373	0.758	909	17.442244224422442	591	909
ortho2382	33129	18	0.45	0.304	0.727	1920	17.3734	1368	1920
ortho2383	11061	15	0.614	0.38	0.724	744	14.995967741935484	708	744
ortho2384	21390	18	0.482	0.403	0.793	1224	17.715686274509803	855	1224
ortho2385	12690	18	0.484	0.303	0.763	729	17.65843621399177	570	729
ortho2386	16179	18	0.495	0.274	0.738	927	17.624595469255663	699	927
ortho2387	6150	17	0.523	0.636	0.866	363	16.958677685950413	348	363
ortho2388	23754	18	0.548	0.416	0.762	1341	17.814317673378078	1107	1341
ortho2389	14040	18	0.484	0.366	0.788	801	17.861423220973784	543	801
ortho2390	5919	18	0.512	0.358	0.775	330	17.954545454545453	315	330
ortho2391	22326	18	0.462	0.219	0.729	1329	17.205417607223477	954	1329
ortho2392	45330	18	0.428	0.308	0.71	2658	17.41083521444695	1809	2658
ortho2393	19686	18	0.453	0.46	0.808	1140	17.271052631578947	720	1140
ortho2394	16518	18	0.487	0.541	0.834	963	17.15576323987539	585	963
ortho2395	17472	18	0.513	0.399	0.782	981	17.868501529051986	819	981
ortho2396	23517	18	0.402	0.344	0.76	1353	17.507760532150776	984	1353
ortho2397	17370	18	0.455	0.277	0.756	1008	17.571428571428573	741	1008
ortho2398	15882	18	0.516	0.433	0.792	909	17.498349834983497	783	909
ortho2399	12882	18	0.486	0.344	0.775	774	16.88372093023256	477	774
ortho2400	14289	17	0.506	0.354	0.757	852	16.922535211267604	777	852
ortho2401	18579	18	0.495	0.33	0.757	1071	17.602240896358545	747	1071
ortho2402	6621	18	0.542	0.269	0.738	375	17.72	306	375
ortho2403	12729	18	0.511	0.429	0.772	741	17.238866396761132	525	741
ortho2404	24702	18	0.469	0.44	0.806	1401	17.63169164882227	903	1401
ortho2405	7782	17	0.5	0.453	0.804	459	16.96732026143791	444	459
ortho2406	7059	18	0.484	0.466	0.813	408	17.308823529411764	306	408
ortho2407	12453	18	0.563	0.292	0.722	696	17.939655172413794	666	696
ortho2408	5094	17	0.463	0.483	0.815	300	16.98	297	300
ortho2409	41064	18	0.421	0.287	0.715	2424	17.054455445544555	1560	2424
ortho2410	11100	18	0.443	0.37	0.746	621	17.97584541062802	573	621
ortho2411	23802	18	0.469	0.447	0.803	1380	17.26086956521739	858	1380
ortho2412	16761	18	0.528	0.335	0.74	987	17.06382978723404	684	987
ortho2413	17532	18	0.452	0.243	0.759	1032	17.444767441860463	633	1032
ortho2414	19704	17	0.466	0.353	0.778	1221	16.405405405405407	723	1221
ortho2415	32238	18	0.444	0.278	0.719	1866	17.316720257234728	1107	1866
ortho2416	22362	18	0.648	0.317	0.725	1287	17.545454545454547	993	1287
ortho2417	30498	18	0.577	0.302	0.697	1737	17.671848013816927	1326	1737
ortho2418	44664	18	0.455	0.365	0.764	2580	17.531395348837208	1599	2580
ortho2419	13959	16	0.53	0.32	0.725	882	15.9421768707483	834	882
ortho2420	13086	16	0.447	0.403	0.808	837	15.810035842293907	690	837
ortho2421	23676	18	0.559	0.479	0.781	1377	17.198257080610023	852	1377
ortho2422	28194	17	0.459	0.365	0.799	1758	16.407849829351537	1266	1758
ortho2423	25986	18	0.432	0.432	0.816	1497	17.46492985971944	993	1497
ortho2424	16782	18	0.472	0.313	0.72	987	17.170212765957448	714	987
ortho2425	27246	18	0.461	0.369	0.763	1584	17.25378787878788	951	1584
ortho2426	14070	18	0.488	0.373	0.773	840	16.946428571428573	588	840
ortho2427	10470	18	0.533	0.514	0.818	582	18	579	582
ortho2428	38034	18	0.543	0.239	0.706	2193	17.62106703146375	1215	2193
ortho2429	36633	18	0.464	0.433	0.784	2136	17.19241573033708	1341	2136
ortho2430	11565	18	0.425	0.323	0.725	648	17.925925925925927	624	648
ortho2431	9552	18	0.517	0.279	0.72	555	17.36216216216216	378	555
ortho2432	26430	17	0.431	0.327	0.772	1596	16.736842105263158	1065	1596
ortho2433	15135	18	0.468	0.304	0.708	852	17.908450704225352	816	852
ortho2434	15843	18	0.435	0.393	0.789	933	17.115755627009648	639	933
ortho2435	12084	17	0.43	0.473	0.792	732	16.59426229508197	591	732
ortho2436	13494	16	0.533	0.377	0.761	876	15.417808219178083	639	876
ortho2437	17628	18	0.46	0.257	0.763	1032	17.363372093023255	633	1032
ortho2438	18147	16	0.472	0.378	0.76	1173	15.478260869565217	783	1173
ortho2439	19617	15	0.442	0.532	0.837	1392	14.112068965517242	558	1392
ortho2440	48348	18	0.448	0.414	0.797	2913	16.744593202883625	1665	2913
ortho2441	18372	17	0.429	0.281	0.75	1143	16.41469816272966	723	1143
ortho2442	19023	16	0.461	0.472	0.797	1230	15.485365853658537	936	1230
ortho2443	19158	18	0.525	0.259	0.691	1098	17.55464480874317	831	1098
ortho2444	8676	18	0.498	0.39	0.774	495	17.606060606060606	342	495
ortho2445	12054	18	0.484	0.415	0.8	702	17.367521367521366	480	702
ortho2446	8838	16	0.475	0.604	0.853	558	15.838709677419354	468	558
ortho2447	10563	15	0.432	0.307	0.768	756	14.579365079365079	498	756
ortho2448	25638	18	0.474	0.196	0.732	1512	17.63293650793651	891	1512
ortho2449	26847	16	0.418	0.552	0.832	1734	15.700692041522492	1506	1734
ortho2450	20640	18	0.419	0.293	0.767	1209	17.389578163771713	729	1209
ortho2451	15861	17	0.451	0.378	0.757	960	16.6969	669	960
ortho2452	17340	18	0.483	0.23	0.7	1011	17.329376854599406	651	1011
ortho2453	8028	17	0.53	0.381	0.774	486	16.574074074074073	348	486
ortho2454	11745	18	0.524	0.275	0.704	669	17.8609865470852	579	669
ortho2455	59988	18	0.425	0.302	0.735	3585	16.984937238493725	1980	3585
ortho2456	9756	17	0.514	0.422	0.788	576	16.947916666666668	558	576
ortho2457	17163	16	0.447	0.399	0.795	1101	15.719346049046322	834	1101
ortho2458	6141	16	0.495	0.426	0.803	387	15.914728682170542	366	387
ortho2459	7389	18	0.475	0.428	0.781	411	18	408	411
ortho2460	21666	18	0.445	0.506	0.836	1236	17.65776699029126	867	1236
ortho2461	11553	18	0.454	0.372	0.747	666	17.495495495495497	360	666
ortho2462	28737	18	0.418	0.223	0.737	1680	17.482142857142858	1170	1680
ortho2463	27267	18	0.482	0.251	0.679	1539	17.810916179337234	1374	1539
ortho2464	33213	18	0.472	0.303	0.712	1905	17.58740157480315	1359	1905
ortho2465	11214	18	0.481	0.403	0.779	648	17.449074074074073	402	648
ortho2466	20526	18	0.489	0.532	0.835	1176	17.466836734693878	792	1176
ortho2467	14142	18	0.558	0.311	0.735	837	17.08243727598566	549	837
ortho2468	11373	17	0.47	0.418	0.794	675	16.92888888888889	642	675
ortho2469	15072	18	0.569	0.312	0.749	897	16.93979933110368	543	897
ortho2470	35541	18	0.42	0.239	0.749	2109	17.372688477951638	1155	2109
ortho2471	31605	18	0.424	0.227	0.714	1914	17.227272727272727	1113	1914
ortho2472	24048	18	0.452	0.343	0.782	1404	17.38034188034188	900	1404
ortho2473	9477	16	0.502	0.343	0.74	600	15.88	540	600
ortho2474	8124	18	0.612	0.301	0.695	465	17.81935483870968	372	465
ortho2475	21414	18	0.444	0.329	0.779	1263	17.156769596199524	714	1263
ortho2476	8832	18	0.58	0.556	0.837	513	17.22222222222222	318	513
ortho2477	21120	18	0.422	0.212	0.689	1239	17.25181598062954	762	1239
ortho2478	37377	18	0.402	0.345	0.75	2247	16.970627503337784	1368	2247
ortho2479	7377	17	0.462	0.59	0.849	441	16.727891156462587	321	441
ortho2480	10167	17	0.443	0.488	0.832	609	16.79310344827586	423	609
ortho2481	39597	18	0.433	0.484	0.807	2349	16.86462324393359	1260	2349
ortho2482	5208	16	0.509	0.44	0.792	327	15.926605504587156	318	327
ortho2483	18306	18	0.428	0.438	0.777	1074	17.075418994413408	696	1074
ortho2484	17019	18	0.432	0.236	0.686	984	17.573170731707318	714	984
ortho2485	14898	18	0.472	0.411	0.797	858	17.496503496503497	639	858
ortho2486	47346	18	0.417	0.309	0.739	2796	17.02038626609442	1818	2796
ortho2487	24975	18	0.481	0.381	0.772	1458	17.29423868312757	777	1458
ortho2488	12963	18	0.467	0.419	0.794	762	17.019685039370078	465	762
ortho2489	12861	18	0.393	0.422	0.825	756	17.22222222222222	555	756
ortho2490	39858	18	0.431	0.323	0.783	2391	16.915934755332497	1593	2391
ortho2491	37128	18	0.43	0.159	0.723	2271	17.22324966974901	1239	2271
ortho2492	17664	18	0.65	0.258	0.7	1044	17.135057471264368	603	1044
ortho2493	10959	18	0.467	0.2	0.694	645	17.469767441860466	426	645
ortho2494	12459	18	0.47	0.168	0.654	720	17.616666666666667	516	720
ortho2495	9270	17	0.473	0.458	0.798	585	16	375	585
ortho2496	20457	18	0.447	0.259	0.757	1209	17.48138957816377	651	1209
ortho2497	5721	14	0.557	0.494	0.787	411	13.941605839416058	393	411
ortho2498	17658	16	0.453	0.591	0.838	1155	15.301298701298702	633	1155
ortho2499	14985	18	0.452	0.401	0.78	882	17.06122448979592	525	882
ortho2500	22707	17	0.573	0.251	0.705	1428	16.266806722689076	969	1428
ortho2501	12471	15	0.468	0.393	0.777	852	14.658450704225352	636	852
ortho2502	38574	18	0.431	0.184	0.69	2313	17.188067444876783	1545	2313
ortho2503	24336	18	0.418	0.2	0.672	1503	16.84630738522954	876	1503
ortho2504	47424	18	0.435	0.391	0.801	2862	16.79245283018868	1575	2862
ortho2505	13341	18	0.415	0.309	0.728	777	17.49034749034749	543	777
ortho2506	17373	17	0.445	0.338	0.791	1053	16.77207977207977	636	1053
ortho2507	22809	18	0.429	0.31	0.751	1374	16.893013100436683	819	1374
ortho2508	21342	18	0.417	0.334	0.738	1281	16.983606557377048	840	1281
ortho2509	13680	17	0.462	0.251	0.718	849	16.39929328621908	507	849
ortho2510	11550	17	0.499	0.457	0.822	714	16.34873949579832	432	714
ortho2511	25125	18	0.439	0.221	0.672	1434	17.774058577405857	1188	1434
ortho2512	15096	15	0.454	0.3	0.774	1041	14.795389048991355	759	1041
ortho2513	23853	18	0.479	0.366	0.766	1365	17.479120879120877	750	1365
ortho2514	15639	18	0.425	0.397	0.785	882	17.755102040816325	789	882
ortho2515	17820	18	0.526	0.38	0.729	1017	17.551622418879056	699	1017
ortho2516	20883	18	0.479	0.242	0.726	1221	17.624078624078624	738	1221
ortho2517	21240	18	0.429	0.232	0.77	1284	17.233644859813083	837	1284
ortho2518	35061	18	0.449	0.487	0.816	2085	16.866187050359713	1290	2085
ortho2519	7911	17	0.527	0.232	0.705	495	16.303030303030305	333	495
ortho2520	37266	18	0.417	0.271	0.726	2250	16.852	1380	2250
ortho2521	12480	18	0.425	0.425	0.792	708	17.81779661016949	612	708
ortho2522	12492	18	0.457	0.471	0.816	732	17.09016393442623	396	732
ortho2523	25968	18	0.427	0.15	0.743	1524	17.96062992125984	528	1524
ortho2524	21006	18	0.417	0.358	0.769	1272	16.714622641509433	843	1272
ortho2525	7419	18	0.551	0.23	0.697	426	17.654929577464788	309	426
ortho2526	9333	18	0.603	0.267	0.708	528	17.97159090909091	498	528
ortho2527	17475	16	0.484	0.454	0.804	1104	15.858695652173912	954	1104
ortho2528	19404	16	0.438	0.447	0.814	1290	15.18139534883721	543	1290
ortho2529	23112	18	0.465	0.44	0.809	1377	16.864923747276688	729	1377
ortho2530	15726	17	0.458	0.558	0.826	948	16.598101265822784	558	948
ortho2531	6522	16	0.573	0.379	0.743	417	15.661870503597122	315	417
ortho2532	17502	17	0.475	0.282	0.766	1113	16.126684636118597	642	1113
ortho2533	18291	18	0.482	0.487	0.802	1044	17.612068965517242	747	1044
ortho2534	14985	18	0.418	0.196	0.713	906	17.09933774834437	480	906
ortho2535	6873	18	0.446	0.366	0.768	393	17.48854961832061	222	393
ortho2536	43086	18	0.422	0.333	0.739	2598	16.797921478060047	1191	2598
ortho2537	16212	18	0.453	0.361	0.784	945	17.323809523809523	657	945
ortho2538	32424	18	0.436	0.22	0.669	2034	16.696165191740413	1206	2034
ortho2539	22062	16	0.428	0.462	0.835	1488	15.064516129032258	771	1488
ortho2540	37542	18	0.434	0.151	0.695	2268	17.603174603174605	1086	2268
ortho2541	24030	18	0.454	0.343	0.791	1422	17.358649789029535	759	1422
ortho2542	39960	18	0.422	0.23	0.706	2358	17.260814249363868	1224	2358
ortho2543	39918	18	0.44	0.529	0.829	2364	16.90736040609137	1203	2364
ortho2544	19656	18	0.449	0.333	0.781	1161	17.126614987080103	771	1161
ortho2545	25638	18	0.521	0.354	0.76	1575	16.50857142857143	690	1575
ortho2546	13308	18	0.465	0.423	0.798	804	16.746268656716417	432	804
ortho2547	9357	17	0.472	0.306	0.761	594	16.01010101010101	324	594
ortho2548	21414	18	0.47	0.341	0.805	1254	17.61244019138756	729	1254
ortho2549	26685	18	0.441	0.424	0.769	1575	16.984761904761903	804	1575
ortho2550	19674	17	0.474	0.481	0.815	1161	16.95090439276486	1104	1161
ortho2551	9243	18	0.558	0.227	0.714	537	18	342	537
ortho2552	11892	17	0.399	0.347	0.812	747	16.2570281124498	477	747
ortho2553	20418	18	0.58	0.114	0.635	1200	17.7775	753	1200
ortho2554	16788	18	0.557	0.318	0.733	984	17.384146341463413	702	984
ortho2555	24039	18	0.42	0.282	0.744	1434	17.290794979079497	852	1434
ortho2556	26598	18	0.421	0.15	0.653	1575	17.65142857142857	1206	1575
ortho2557	10794	17	0.478	0.122	0.767	678	16.63716814159292	399	678
ortho2558	11256	18	0.435	0.17	0.674	663	17.6289592760181	321	663
ortho2559	15684	18	0.529	0.389	0.763	903	17.39202657807309	537	903
ortho2560	16737	18	0.489	0.358	0.752	978	17.386503067484664	684	978
ortho2561	20772	16	0.418	0.266	0.705	1437	14.693110647181628	570	1437
ortho2562	21210	17	0.604	0.485	0.784	1341	15.841163310961969	801	1341
ortho2563	8307	18	0.629	0.518	0.805	492	16.914634146341463	288	492
ortho2564	8490	18	0.398	0.386	0.776	510	16.735294117647058	309	510
ortho2565	25458	18	0.45	0.317	0.767	1491	17.32595573440644	579	1491
ortho2566	19695	16	0.502	0.455	0.784	1335	14.752808988764045	540	1335
ortho2567	25776	18	0.424	0.431	0.802	1566	16.46360153256705	705	1566
ortho2568	16587	18	0.443	0.259	0.732	1005	16.64776119402985	516	1005
ortho2569	24747	18	0.462	0.304	0.762	1464	17.165983606557376	828	1464
ortho2570	20364	18	0.503	0.16	0.643	1185	17.430379746835442	912	1185
ortho2571	24288	18	0.449	0.343	0.771	1446	17.033195020746888	756	1446
ortho2572	12072	17	0.541	0.359	0.734	747	16.325301204819276	417	747
ortho2573	28827	18	0.455	0.396	0.779	1647	17.704918032786885	1272	1647
ortho2574	24024	18	0.435	0.295	0.76	1419	17.274841437632134	807	1419
ortho2575	43440	18	0.429	0.131	0.762	2616	17.277522935779817	1395	2616
ortho2576	9555	18	0.439	0.36	0.787	567	17.03174603174603	303	567
ortho2577	19194	18	0.425	0.383	0.775	1155	16.683116883116885	552	1155
ortho2578	14022	18	0.438	0.429	0.796	834	17.02517985611511	507	834
ortho2579	31989	18	0.45	0.133	0.702	1875	17.6848	1044	1875
ortho2580	36810	18	0.43	0.138	0.681	2181	17.35075653370014	1284	2181
ortho2581	23766	17	0.471	0.318	0.718	1455	16.44742268041237	822	1455
ortho2582	13803	15	0.599	0.444	0.78	930	14.861290322580645	834	930
ortho2583	8982	18	0.446	0.32	0.771	531	17.03954802259887	372	531
ortho2584	13773	18	0.491	0.167	0.726	864	16.54861111111111	471	864
ortho2585	4704	15	0.461	0.327	0.765	318	14.99056603773585	279	318
ortho2586	33132	18	0.428	0.402	0.79	2025	16.56740740740741	1083	2025
ortho2587	17802	15	0.479	0.436	0.783	1239	14.39951573849879	780	1239
ortho2588	15396	18	0.531	0.315	0.745	912	17.042763157894736	507	912
ortho2589	15189	18	0.421	0.295	0.721	867	17.72318339100346	519	867
ortho2590	8460	18	0.559	0.441	0.802	492	17.28048780487805	306	492
ortho2591	19632	18	0.428	0.199	0.748	1188	16.949494949494948	648	1188
ortho2592	15162	18	0.418	0.225	0.752	912	17.154605263157894	390	912
ortho2593	14847	16	0.432	0.248	0.771	1023	15.114369501466276	435	1023
ortho2594	13509	18	0.445	0.209	0.75	783	17.60536398467433	594	783
ortho2595	26742	18	0.507	0.518	0.801	1545	17.30873786407767	1104	1545
ortho2596	36858	18	0.414	0.512	0.821	2157	17.097357440890125	873	2157
ortho2597	23979	18	0.465	0.375	0.785	1425	17.04	759	1425
ortho2598	19221	16	0.485	0.296	0.728	1278	15.577464788732394	813	1278
ortho2599	6183	15	0.46	0.584	0.855	423	14.617021276595745	342	423
ortho2600	19797	18	0.454	0.299	0.761	1143	17.46194225721785	678	1143
ortho2601	9975	17	0.435	0.344	0.761	639	15.765258215962442	351	639
ortho2602	11721	18	0.489	0.294	0.742	669	17.72645739910314	540	669
ortho2603	10542	17	0.478	0.24	0.671	651	16.327188940092167	402	651
ortho2604	6177	17	0.464	0.365	0.758	378	16.341269841269842	213	378
ortho2605	10164	16	0.488	0.425	0.791	657	15.643835616438356	462	657
ortho2606	8934	18	0.401	0.271	0.719	558	16.032258064516128	288	558
ortho2607	25425	18	0.44	0.459	0.805	1491	17.092555331991953	960	1491
ortho2608	47478	18	0.435	0.318	0.753	2949	16.4323499491353	945	2949
ortho2609	13953	18	0.52	0.247	0.726	831	17.299638989169676	465	831
ortho2610	30645	18	0.435	0.262	0.705	1797	17.42237061769616	1167	1797
ortho2611	15264	17	0.459	0.281	0.777	942	16.522292993630572	576	942
ortho2612	18207	18	0.552	0.235	0.693	1071	17.322128851540615	663	1071
ortho2613	11919	18	0.421	0.257	0.716	708	17.139830508474578	387	708
ortho2614	14457	16	0.47	0.122	0.713	984	15.40548780487805	555	984
ortho2615	14979	18	0.448	0.388	0.795	930	16.580645161290324	390	930
ortho2616	69972	18	0.409	0.147	0.649	4071	17.51879145173176	2235	4071
ortho2617	17655	18	0.514	0.322	0.731	1074	16.61731843575419	600	1074
ortho2618	7821	16	0.488	0.434	0.823	507	15.42603550295858	360	507
ortho2619	29676	18	0.448	0.286	0.758	1821	16.817133443163097	1068	1821
ortho2620	20289	18	0.452	0.143	0.612	1173	17.782608695652176	1029	1173
ortho2621	13995	17	0.65	0.249	0.667	852	16.8943661971831	717	852
ortho2622	11052	18	0.404	0.276	0.72	663	16.751131221719458	348	663
ortho2623	17028	17	0.435	0.393	0.789	1083	15.74792243767313	537	1083
ortho2624	6123	18	0.431	0.178	0.654	360	17.258333333333333	258	360
ortho2625	24831	18	0.434	0.389	0.789	1515	16.49108910891089	738	1515
ortho2626	48621	18	0.424	0.362	0.767	2904	16.84400826446281	1104	2904
ortho2627	23859	18	0.478	0.094	0.697	1473	17.472505091649694	819	1473
ortho2628	16554	18	0.442	0.416	0.805	966	17.32608695652174	558	966
ortho2629	21285	18	0.419	0.43	0.819	1266	16.95260663507109	795	1266
ortho2630	14229	18	0.501	0.126	0.621	849	17.547703180212014	507	849
ortho2631	12957	15	0.443	0.515	0.829	924	14.103896103896103	498	924
ortho2632	65457	18	0.44	0.131	0.623	3843	17.32293291731669	2775	3846
ortho2633	58809	18	0.416	0.279	0.781	3561	17.14743049705139	1833	3561
ortho2634	5949	16	0.553	0.433	0.792	390	15.292307692307693	240	390
ortho2635	30612	18	0.45	0.221	0.716	1830	16.904918032786885	945	1830
ortho2636	29856	18	0.408	0.205	0.689	1764	17.07482993197279	1032	1764
ortho2637	14928	17	0.432	0.565	0.847	903	16.53156146179402	723	903
ortho2638	34704	18	0.443	0.361	0.792	2019	17.572065378900447	1323	2019
ortho2639	12195	18	0.485	0.442	0.795	729	16.728395061728396	411	729
ortho2640	35526	18	0.416	0.482	0.813	2115	16.934751773049644	1353	2115
ortho2641	24756	17	0.454	0.254	0.758	1524	16.77755905511811	1104	1524
ortho2642	38793	18	0.415	0.175	0.737	2313	17.43320363164721	1185	2313
ortho2643	21543	18	0.466	0.099	0.631	1293	17.726218097447795	762	1293
ortho2644	24213	18	0.447	0.362	0.723	1413	17.301486199575372	720	1413
ortho2645	9000	17	0.415	0.639	0.877	543	16.574585635359117	312	543
ortho2646	31515	18	0.456	0.13	0.688	1830	17.945901639344264	948	1830
ortho2647	19143	17	0.453	0.381	0.801	1206	16.074626865671643	675	1206
ortho2648	7692	15	0.5	0.415	0.748	537	14.418994413407821	336	537
ortho2649	11766	18	0.477	0.471	0.808	741	15.931174089068826	246	741
ortho2650	9663	16	0.609	0.295	0.705	630	15.733333333333333	375	630
ortho2651	7869	17	0.475	0.41	0.796	498	15.879518072289157	291	498
ortho2652	31605	18	0.42	0.207	0.75	1908	17.166666666666668	879	1908
ortho2653	10476	18	0.463	0.314	0.742	627	16.822966507177032	357	627
ortho2654	9888	16	0.465	0.197	0.719	666	15.414414414414415	279	666
ortho2655	21669	18	0.462	0.212	0.689	1257	17.579952267303103	897	1257
ortho2656	16698	18	0.484	0.236	0.713	954	17.761006289308177	732	954
ortho2657	15537	17	0.431	0.455	0.797	927	16.76051779935275	708	927
ortho2658	6972	16	0.426	0.073	0.619	480	15.4812	300	480
ortho2659	46767	18	0.402	0.192	0.687	2733	17.470394736842106	1980	2736
ortho2660	8775	18	0.504	0.443	0.802	519	16.959537572254334	333	519
ortho2661	15345	18	0.462	0.159	0.661	882	17.846938775510203	600	882
ortho2662	14793	18	0.491	0.363	0.769	837	17.74910394265233	717	837
ortho2663	15165	18	0.393	0.269	0.693	933	16.713826366559484	465	933
ortho2664	12309	18	0.427	0.307	0.746	729	17.127572016460906	423	729
ortho2665	17742	18	0.482	0.187	0.629	1062	17.03954802259887	627	1062
ortho2666	8301	18	0.413	0.344	0.764	486	17.117283950617285	312	486
ortho2667	22122	17	0.512	0.314	0.731	1422	15.582278481012658	666	1422
ortho2668	41832	18	0.412	0.278	0.736	2427	17.38566131025958	1641	2427
ortho2669	34770	18	0.443	0.338	0.795	2037	17.42120765832106	1260	2037
ortho2670	22479	18	0.412	0.355	0.738	1275	17.870588235294118	1173	1275
ortho2671	15570	18	0.428	0.415	0.789	915	17.01967213114754	510	915
ortho2672	9153	15	0.508	0.206	0.716	681	14.28193832599119	306	681
ortho2673	20520	18	0.494	0.277	0.74	1191	17.579345088161208	735	1191
ortho2674	16461	18	0.425	0.289	0.74	924	17.954545454545453	858	924
ortho2675	21015	17	0.514	0.487	0.795	1308	16.130733944954127	858	1308
ortho2676	22971	18	0.435	0.161	0.636	1350	17.448888888888888	1017	1350
ortho2677	25794	18	0.405	0.208	0.75	1551	17.313346228239844	981	1551
ortho2678	19683	17	0.496	0.377	0.751	1236	15.983009708737864	645	1236
ortho2679	10623	18	0.44	0.345	0.766	615	17.346341463414635	420	615
ortho2680	16269	16	0.415	0.337	0.739	1062	15.51129943502825	834	1062
ortho2681	29490	18	0.408	0.374	0.762	1740	16.98448275862069	1320	1740
ortho2682	25890	18	0.455	0.278	0.723	1512	17.275793650793652	1077	1512
ortho2683	15267	18	0.434	0.351	0.784	921	16.794788273615634	495	921
ortho2684	10623	17	0.411	0.248	0.658	678	16.353982300884955	426	678
ortho2685	9903	17	0.472	0.319	0.769	615	16.492682926829268	417	615
ortho2686	16680	18	0.442	0.306	0.709	1029	16.434402332361515	492	1029
ortho2687	18684	18	0.419	0.266	0.699	1125	16.744	687	1125
ortho2688	19191	16	0.665	0.318	0.738	1239	15.707021791767554	705	1239
ortho2689	21096	18	0.556	0.366	0.757	1242	17.304347826086957	819	1242
ortho2690	21648	18	0.432	0.307	0.766	1272	17.599056603773583	858	1272
ortho2691	8814	17	0.417	0.54	0.838	582	15.412371134020619	171	582
ortho2692	15261	16	0.489	0.47	0.782	1023	14.944281524926685	471	1023
ortho2693	34173	17	0.463	0.502	0.815	2082	16.413544668587896	960	2082
ortho2694	8994	18	0.424	0.318	0.749	510	17.770588235294117	441	510
ortho2695	15759	18	0.479	0.134	0.66	954	17.361635220125788	477	954
ortho2696	22782	18	0.461	0.327	0.763	1329	17.442437923250566	714	1329
ortho2697	41988	18	0.417	0.214	0.747	2559	17.16764361078546	1305	2559
ortho2698	22158	17	0.529	0.357	0.77	1395	16.09032258064516	1068	1395
ortho2699	13650	16	0.602	0.223	0.639	888	15.712837837837839	651	888
ortho2700	15339	18	0.429	0.347	0.772	891	17.437710437710436	507	891
ortho2701	12582	18	0.453	0.387	0.782	747	16.91566265060241	369	747
ortho2702	10188	18	0.614	0.267	0.727	570	17.99473684210526	543	570
ortho2703	13398	18	0.476	0.366	0.771	762	17.77952755905512	645	762
ortho2704	19728	16	0.477	0.384	0.746	1278	15.657276995305164	1044	1278
ortho2705	7842	18	0.456	0.181	0.64	465	17.61935483870968	363	465
ortho2706	7230	18	0.472	0.205	0.691	420	17.478571428571428	297	420
ortho2707	12243	16	0.457	0.278	0.754	798	15.537593984962406	483	798
ortho2708	11166	18	0.484	0.279	0.724	666	16.92792792792793	384	666
ortho2709	19947	18	0.403	0.352	0.782	1167	17.32133676092545	702	1167
ortho2710	6639	15	0.415	0.287	0.721	456	14.657894736842104	318	456
ortho2711	29418	18	0.433	0.091	0.607	1743	17.55421686746988	1056	1743
ortho2712	21630	17	0.421	0.33	0.764	1362	16.14977973568282	753	1362
ortho2713	16551	18	0.429	0.416	0.777	957	17.313479623824453	585	957
ortho2714	25560	17	0.429	0.412	0.79	1536	16.834	1248	1536
ortho2715	27666	18	0.473	0.415	0.777	1590	17.59622641509434	897	1590
ortho2716	19107	18	0.445	0.132	0.66	1155	17.21818181818182	726	1155
ortho2717	18624	17	0.471	0.338	0.759	1188	15.921717171717171	714	1188
ortho2718	9843	18	0.407	0.382	0.779	570	17.273684210526316	294	570
ortho2719	41709	18	0.442	0.348	0.767	2493	16.85439229843562	1293	2493
ortho2720	50682	18	0.417	0.27	0.718	2913	17.60659114315139	2247	2913
ortho2721	21243	18	0.473	0.518	0.819	1251	17.007194244604317	675	1251
ortho2722	42015	18	0.425	0.379	0.768	2463	17.15347137637028	1452	2463
ortho2723	12495	18	0.449	0.27	0.725	759	16.877470355731226	348	759
ortho2724	20022	18	0.443	0.339	0.752	1179	16.989821882951652	774	1179
ortho2725	8847	18	0.519	0.399	0.777	519	17.202312138728324	294	519
ortho2726	7974	17	0.431	0.415	0.77	492	16.20731707317073	225	492
ortho2727	11337	18	0.422	0.178	0.635	681	17.123348017621144	453	681
ortho2728	17691	17	0.461	0.288	0.759	1119	16.04289544235925	612	1119
ortho2729	13164	18	0.459	0.426	0.83	795	16.815094339622643	507	795
ortho2730	11493	17	0.463	0.326	0.778	726	16.194214876033058	366	726
ortho2731	22479	18	0.504	0.412	0.807	1290	17.58372093023256	828	1290
ortho2732	15015	17	0.429	0.284	0.723	921	16.407166123778502	591	921
ortho2733	33666	18	0.425	0.233	0.76	1989	17.613876319758674	1026	1989
ortho2734	5523	15	0.44	0.943	0.987	369	14.967479674796747	357	369
ortho2735	15870	18	0.426	0.39	0.817	936	17.21474358974359	597	936
ortho2736	18372	18	0.426	0.243	0.709	1095	16.934246575342467	594	1095
ortho2737	5832	17	0.487	0.351	0.769	348	16.853448275862068	318	348
ortho2738	6585	16	0.454	0.565	0.85	414	15.905797101449275	378	414
ortho2739	20862	18	0.441	0.454	0.805	1272	16.516509433962263	669	1272
ortho2740	9249	18	0.452	0.265	0.706	525	17.82857142857143	468	525
ortho2741	10632	18	0.526	0.373	0.74	630	16.876190476190477	369	630
ortho2742	12975	18	0.532	0.246	0.651	810	16.037037037037038	507	810
ortho2743	15810	18	0.433	0.301	0.732	915	17.347540983606557	717	915
ortho2744	9174	17	0.401	0.08	0.705	597	16.597989949748744	333	597
ortho2745	28131	18	0.413	0.231	0.734	1689	17.019538188277085	1023	1689
ortho2746	13746	18	0.436	0.36	0.744	834	16.87769784172662	486	834
ortho2747	13818	16	0.445	0.235	0.711	882	15.812925170068027	792	882
ortho2748	7998	18	0.405	0.231	0.758	498	16.656626506024097	195	498
ortho2749	34359	18	0.507	0.302	0.71	1950	17.93076923076923	1779	1950
ortho2750	17223	16	0.46	0.322	0.748	1113	15.967654986522911	870	1113
ortho2751	9561	16	0.468	0.407	0.784	612	15.838235294117647	414	612
ortho2752	40464	18	0.449	0.159	0.626	2466	17.08515815085158	1572	2466
ortho2753	8094	18	0.505	0.169	0.654	468	17.71794871794872	354	468
ortho2754	10623	17	0.528	0.293	0.715	675	16.053333333333335	288	675
ortho2755	13389	18	0.421	0.16	0.749	807	17.20446096654275	330	807
ortho2756	23142	18	0.427	0.375	0.77	1323	17.501133786848072	792	1323
ortho2757	13281	17	0.542	0.307	0.745	837	16.06451612903226	426	837
ortho2758	42918	18	0.451	0.346	0.765	2502	17.532374100719423	1776	2502
ortho2759	19407	16	0.486	0.265	0.763	1353	14.893569844789358	777	1353
ortho2760	22611	18	0.428	0.29	0.757	1344	17.526785714285715	795	1344
ortho2761	12582	17	0.417	0.117	0.574	813	16.416974169741696	441	813
ortho2762	17820	18	0.43	0.264	0.697	1074	17.06145251396648	765	1074
ortho2763	9681	18	0.433	0.363	0.764	573	17.146596858638745	360	573
ortho2764	22917	18	0.455	0.518	0.811	1353	16.93791574279379	738	1353
ortho2765	10938	18	0.51	0.193	0.688	642	17.69158878504673	360	642
ortho2766	14733	18	0.426	0.236	0.685	852	17.401408450704224	663	852
ortho2767	11628	16	0.422	0.259	0.773	771	15.490272373540856	429	771
ortho2768	12912	18	0.402	0.238	0.727	828	15.920289855072463	348	828
ortho2769	15666	17	0.608	0.453	0.774	963	16.31152647975078	531	963
ortho2770	13923	18	0.425	0.338	0.775	816	17.52573529411765	597	816
ortho2771	13755	18	0.395	0.342	0.741	831	16.693140794223826	540	831
ortho2772	9972	18	0.426	0.081	0.556	603	17.059701492537314	360	603
ortho2773	11187	18	0.459	0.176	0.726	693	16.68831168831169	309	693
ortho2774	16917	18	0.559	0.329	0.725	981	17.37308868501529	705	981
ortho2775	29463	18	0.439	0.339	0.77	1797	16.58430717863105	780	1797
ortho2776	17823	18	0.434	0.242	0.759	1089	16.83746556473829	627	1089
ortho2777	9702	17	0.558	0.355	0.755	651	15.027649769585253	105	651
ortho2778	33102	18	0.43	0.109	0.598	2034	17.107669616519175	1152	2034
ortho2779	10317	18	0.481	0.369	0.747	594	17.383838383838384	306	594
ortho2780	14559	18	0.48	0.143	0.622	876	17.339041095890412	663	876
ortho2781	26355	18	0.472	0.317	0.766	1614	16.544609665427508	1017	1614
ortho2782	12435	16	0.429	0.303	0.74	786	15.946564885496183	693	786
ortho2783	17892	18	0.438	0.321	0.717	1083	16.781163434903046	531	1083
ortho2784	13257	18	0.474	0.336	0.739	807	16.449814126394052	432	807
ortho2785	15798	17	0.44	0.385	0.818	999	16.195195195195197	594	999
ortho2786	9675	17	0.497	0.233	0.742	606	16.415841584158414	327	606
ortho2787	22785	18	0.459	0.362	0.746	1371	16.61925601750547	846	1371
ortho2788	13140	18	0.606	0.348	0.733	765	17.32941176470588	387	765
ortho2789	20304	16	0.455	0.274	0.748	1383	15.177874186550977	669	1383
ortho2790	30498	18	0.405	0.225	0.739	1863	16.77777777777778	987	1863
ortho2791	11898	18	0.404	0.424	0.816	720	16.6375	342	720
ortho2792	14790	17	0.427	0.461	0.794	924	16.006493506493506	453	924
ortho2793	45177	18	0.42	0.421	0.796	2679	17.103023516237403	1605	2679
ortho2794	8208	17	0.435	0.263	0.748	495	16.672727272727272	387	495
ortho2795	17319	18	0.448	0.336	0.75	1020	17.173529411764704	492	1020
ortho2796	13980	18	0.415	0.414	0.785	822	17.076642335766422	459	822
ortho2797	35622	18	0.433	0.417	0.793	2103	16.97860199714693	1251	2103
ortho2798	14943	18	0.444	0.513	0.824	873	17.116838487972508	600	873
ortho2799	10116	18	0.455	0.368	0.742	579	17.481865284974095	384	579
ortho2800	16314	16	0.573	0.385	0.745	1050	15.571428571428571	801	1050
ortho2801	18198	15	0.418	0.466	0.809	1272	14.325471698113208	675	1272
ortho2802	6159	18	0.447	0.14	0.622	363	17.198347107438018	231	363
ortho2803	16869	18	0.477	0.194	0.714	972	17.83641975308642	609	972
ortho2804	9840	18	0.419	0.387	0.792	591	16.80203045685279	186	591
ortho2805	22773	18	0.47	0.32	0.765	1353	17.144124168514413	597	1353
ortho2806	23982	18	0.427	0.246	0.735	1455	16.80618556701031	948	1455
ortho2807	21276	18	0.457	0.349	0.74	1242	17.142512077294686	702	1242
ortho2808	31866	18	0.44	0.34	0.763	1830	17.50655737704918	1185	1830
ortho2809	15237	16	0.424	0.441	0.819	1017	15.174041297935103	609	1017
ortho2810	31188	18	0.434	0.238	0.742	1848	17.157467532467532	888	1848
ortho2811	11166	18	0.45	0.429	0.798	651	17.152073732718893	318	651
ortho2812	28863	18	0.436	0.231	0.742	1647	17.910746812386158	1200	1647
ortho2813	6876	18	0.433	0.319	0.753	414	16.804347826086957	240	414
ortho2814	27210	18	0.399	0.201	0.718	1668	17.178057553956833	972	1668
ortho2815	8604	18	0.461	0.227	0.703	507	17.153846153846153	333	507
ortho2816	48999	18	0.436	0.368	0.759	2862	17.32389937106918	1521	2862
ortho2817	70266	18	0.459	0.336	0.794	4215	16.953024911032028	1914	4215
ortho2818	15021	17	0.511	0.349	0.736	942	15.990445859872612	477	942
ortho2819	11121	18	0.431	0.489	0.816	648	17.22685185185185	390	648
ortho2820	20067	16	0.469	0.165	0.72	1362	15.319383259911895	672	1362
ortho2821	31875	18	0.423	0.15	0.726	1944	17.17746913580247	1002	1944
ortho2822	10197	18	0.421	0.275	0.729	621	16.956521739130434	366	621
ortho2823	23475	18	0.447	0.277	0.729	1410	16.94468085106383	906	1410
ortho2824	16641	18	0.441	0.326	0.741	993	16.885196374622357	531	993
ortho2825	10572	18	0.599	0.199	0.66	627	17.215311004784688	342	627
ortho2826	39024	18	0.43	0.276	0.716	2265	17.474172185430465	1761	2265
ortho2827	14526	18	0.422	0.196	0.767	888	16.885135135135137	405	888
ortho2828	38067	18	0.429	0.414	0.781	2250	16.969333333333335	1050	2250
ortho2829	13269	18	0.433	0.326	0.735	786	16.946564885496183	399	786
ortho2830	14502	18	0.407	0.415	0.806	882	16.738095238095237	381	882
ortho2831	12393	18	0.412	0.378	0.772	738	16.808943089430894	399	738
ortho2832	21255	18	0.409	0.221	0.707	1332	16.2972972972973	543	1332
ortho2833	13989	17	0.425	0.364	0.75	846	16.73404255319149	636	846
ortho2834	24000	18	0.46	0.236	0.728	1443	17.056133056133056	732	1443
ortho2835	30084	18	0.427	0.15	0.698	1803	17.46089850249584	867	1803
ortho2836	9402	18	0.48	0.311	0.734	534	17.702247191011235	330	534
ortho2837	12372	17	0.42	0.305	0.771	777	16.173745173745175	429	777
ortho2838	6891	17	0.576	0.102	0.602	450	16.35333333333333	294	450
ortho2839	23802	16	0.491	0.421	0.799	1545	15.411650485436894	1140	1545
ortho2840	8547	16	0.406	0.148	0.658	567	15.603174603174603	333	567
ortho2841	20883	17	0.459	0.101	0.583	1281	16.814988290398126	1101	1281
ortho2842	7308	17	0.465	0.224	0.711	456	16.151315789473685	303	456
ortho2843	5214	16	0.516	0.451	0.806	357	14.756302521008404	177	357
ortho2844	11457	17	0.433	0.203	0.697	801	14.700374531835205	342	801
ortho2845	15447	18	0.481	0.322	0.758	921	17.01302931596091	498	921
ortho2846	15141	18	0.494	0.168	0.681	897	17.65551839464883	573	897
ortho2847	25998	18	0.431	0.059	0.582	1575	17.424761904761905	1068	1575
ortho2848	12135	18	0.43	0.514	0.852	732	16.774590163934427	168	732
ortho2849	10797	17	0.448	0.564	0.854	636	16.97641509433962	624	636
ortho2850	17046	16	0.456	0.396	0.765	1137	15.034300791556728	711	1137
ortho2851	15681	18	0.467	0.355	0.787	885	17.91864406779661	723	885
ortho2852	9915	18	0.53	0.261	0.68	597	16.7035175879397	366	597
ortho2853	27546	18	0.476	0.329	0.784	1692	16.618794326241133	591	1692
ortho2854	28284	18	0.451	0.329	0.782	1740	16.555172413793102	762	1740
ortho2855	16305	18	0.468	0.507	0.802	1044	15.617816091954023	306	1044
ortho2856	11265	17	0.462	0.415	0.785	720	15.6625	342	720
ortho2857	35721	18	0.436	0.454	0.792	2124	16.889830508474578	984	2124
ortho2858	28386	18	0.404	0.151	0.668	1668	17.357913669064747	993	1668
ortho2859	27513	18	0.442	0.446	0.798	1620	17.17037037037037	876	1620
ortho2860	10089	17	0.448	0.495	0.819	642	15.714953271028037	315	642
ortho2861	26454	18	0.41	0.271	0.743	1548	17.405038759689923	1137	1548
ortho2862	12498	17	0.464	0.146	0.648	786	16.374045801526716	414	786
ortho2863	11331	17	0.403	0.368	0.766	726	15.619834710743802	357	726
ortho2864	51045	18	0.419	0.168	0.658	3057	17.45632973503435	1791	3057
ortho2865	13830	16	0.453	0.525	0.836	915	15.232786885245902	510	915
ortho2866	10068	18	0.446	0.163	0.652	624	16.35576923076923	246	624
ortho2867	8736	15	0.444	0.123	0.667	609	14.679802955665025	372	609
ortho2868	12660	17	0.45	0.158	0.71	780	16.75	414	780
ortho2869	17994	18	0.446	0.387	0.77	1062	16.95762711864407	501	1062
ortho2870	6696	18	0.472	0.422	0.799	396	17.083333333333332	249	396
ortho2871	19449	18	0.52	0.112	0.601	1185	17.19746835443038	597	1185
ortho2872	9363	18	0.495	0.437	0.771	552	17.141304347826086	384	552
ortho2873	10722	17	0.501	0.35	0.763	654	16.504587155963304	357	654
ortho2874	46275	18	0.461	0.537	0.829	2661	17.479143179255917	1596	2661
ortho2875	4575	15	0.466	0.47	0.82	330	13.9	147	330
ortho2876	11235	18	0.429	0.31	0.741	672	16.879464285714285	351	672
ortho2877	44910	18	0.45	0.201	0.696	2748	16.907205240174672	1320	2748
ortho2878	11502	17	0.535	0.466	0.79	771	14.918287937743191	324	771
ortho2879	12297	18	0.442	0.529	0.839	696	17.69396551724138	483	696
ortho2880	11724	18	0.425	0.555	0.851	708	16.559322033898304	399	708
ortho2881	23547	18	0.416	0.109	0.604	1389	17.41900647948164	843	1389
ortho2882	10851	16	0.44	0.494	0.822	714	15.27310924369748	402	714
ortho2883	15807	18	0.514	0.223	0.712	954	17.11949685534591	489	954
ortho2884	9834	18	0.507	0.314	0.753	582	17.09278350515464	300	582
ortho2885	15456	18	0.469	0.053	0.677	912	17.782894736842106	369	912
ortho2886	9795	18	0.479	0.374	0.777	588	16.806122448979593	330	588
ortho2887	32262	18	0.461	0.173	0.694	1944	17.578703703703702	975	1944
ortho2888	15738	18	0.428	0.379	0.782	918	17.281045751633986	594	918
ortho2889	4887	18	0.404	0.197	0.67	294	16.979591836734695	150	294
ortho2890	8817	18	0.504	0.131	0.653	534	16.910112359550563	213	534
ortho2891	15741	18	0.435	0.244	0.712	885	17.8	708	885
ortho2892	21225	18	0.491	0.289	0.699	1275	16.677647058823528	645	1275
ortho2893	26319	18	0.432	0.279	0.728	1647	16.85792349726776	657	1647
ortho2894	18636	18	0.442	0.169	0.644	1101	17.414168937329702	663	1101
ortho2895	18951	16	0.464	0.341	0.754	1290	15.05813953488372	624	1290
ortho2896	9612	18	0.439	0.367	0.774	594	16.565656565656564	384	594
ortho2897	14202	17	0.422	0.342	0.785	939	15.485623003194888	369	939
ortho2898	23592	18	0.406	0.272	0.736	1380	17.308695652173913	891	1380
ortho2899	32841	18	0.47	0.349	0.78	1950	17.046153846153846	756	1950
ortho2900	6660	18	0.463	0.277	0.687	390	17.423076923076923	255	390
ortho2901	6492	17	0.509	0.378	0.753	405	16.14814814814815	282	405
ortho2902	5337	18	0.422	0.365	0.754	345	15.469565217391304	135	345
ortho2903	8940	16	0.418	0.296	0.712	612	14.661764705882353	318	612
ortho2904	10320	18	0.463	0.14	0.714	636	16.910377358490567	402	636
ortho2905	7068	17	0.464	0.234	0.718	465	15.567741935483872	117	465
ortho2906	8214	18	0.405	0.283	0.698	519	15.907514450867051	180	519
ortho2907	15459	17	0.461	0.417	0.797	960	16.2531	492	960
ortho2908	18591	18	0.47	0.491	0.813	1116	16.658602150537636	450	1116
ortho2909	13404	18	0.438	0.309	0.751	795	16.90188679245283	375	795
ortho2910	10245	18	0.458	0.162	0.646	606	17.113861386138613	336	606
ortho2911	17754	18	0.425	0.23	0.701	1092	16.32967032967033	354	1092
ortho2912	25965	18	0.422	0.416	0.798	1608	16.276119402985074	663	1608
ortho2913	8079	18	0.391	0.255	0.734	486	17.401234567901234	255	486
ortho2914	6246	18	0.507	0.104	0.604	375	17.24	234	375
ortho2915	12954	17	0.436	0.219	0.697	798	16.571428571428573	504	798
ortho2916	11229	17	0.435	0.318	0.739	726	16.09090909090909	345	726
ortho2917	25107	18	0.485	0.298	0.713	1461	17.390143737166323	708	1461
ortho2918	9396	18	0.538	0.276	0.734	555	17.21081081081081	318	555
ortho2919	12516	17	0.431	0.12	0.59	822	15.83941605839416	318	822
ortho2920	55992	18	0.443	0.233	0.679	3390	16.968141592920354	1932	3390
ortho2921	21021	17	0.411	0.18	0.694	1416	15.358050847457626	615	1416
ortho2922	21183	16	0.472	0.164	0.654	1416	15.370762711864407	903	1416
ortho2923	11700	17	0.401	0.245	0.739	732	16.274590163934427	333	732
ortho2924	13176	18	0.418	0.392	0.778	801	16.45692883895131	372	801
ortho2925	33303	18	0.42	0.063	0.593	2052	16.94298245614035	981	2052
ortho2926	14712	18	0.412	0.257	0.746	888	16.881756756756758	414	888
ortho2927	10548	17	0.582	0.132	0.563	675	16.444444444444443	465	675
ortho2928	9996	18	0.469	0.515	0.821	585	17.092307692307692	327	585
ortho2929	10341	17	0.449	0.251	0.744	654	16.279816513761467	117	654
ortho2930	14307	18	0.444	0.172	0.647	870	16.513793103448275	267	870
ortho2931	7587	17	0.43	0.257	0.741	483	16.043478260869566	315	483
ortho2932	14295	16	0.481	0.329	0.747	957	15.137931034482758	426	957
ortho2933	15336	18	0.447	0.137	0.664	939	17.447284345047922	378	939
ortho2934	15051	17	0.442	0.503	0.821	984	15.34451219512195	342	984
ortho2935	8385	17	0.404	0.208	0.641	543	15.839779005524862	246	543
ortho2936	33297	18	0.42	0.303	0.767	2058	16.61661807580175	744	2058
ortho2937	24447	18	0.421	0.225	0.739	1473	17	720	1473
ortho2938	8811	18	0.549	0.22	0.638	546	16.626373626373628	174	546
ortho2939	7929	17	0.4	0.162	0.597	519	15.710982658959537	309	519
ortho2940	11310	18	0.591	0.294	0.694	663	17.217194570135746	432	663
ortho3551	7467	17	0.491	0.549	0.823	441	16.93877551020408	414	441
ortho3552	39885	17	0.465	0.408	0.764	2379	16.90920554854981	2289	2379
ortho3553	16269	17	0.542	0.358	0.751	963	16.91588785046729	888	963
ortho3554	32661	17	0.468	0.535	0.819	1980	16.513636363636362	1488	1980
ortho3555	40674	17	0.435	0.422	0.806	2421	16.98884758364312	1959	2421
ortho3556	32979	17	0.438	0.461	0.809	1992	16.727409638554217	1662	1992
ortho3557	19806	15	0.458	0.448	0.806	1332	14.957207207207206	1221	1332
ortho3558	14976	16	0.479	0.439	0.794	975	15.692307692307692	738	975
ortho3559	15960	15	0.513	0.526	0.8	1065	14.985915492957746	1050	1065
ortho3560	25029	17	0.444	0.438	0.798	1488	16.891129032258064	1374	1488
ortho3561	40353	17	0.443	0.492	0.807	2388	16.992462311557787	2286	2388
ortho3562	24390	17	0.43	0.578	0.859	1452	16.799586776859503	1161	1452
ortho3563	23595	15	0.585	0.474	0.78	1599	14.776735459662289	1374	1599
ortho3564	24633	17	0.481	0.425	0.788	1467	16.83640081799591	1233	1467
ortho3565	9396	16	0.571	0.463	0.792	588	16	582	588
ortho3566	13464	14	0.584	0.513	0.801	963	13.990654205607477	954	963
ortho3567	27978	17	0.44	0.429	0.805	1701	16.659611992945326	1314	1701
ortho3568	14181	17	0.448	0.511	0.822	885	16.023728813559323	666	885
ortho3569	21996	17	0.468	0.494	0.825	1323	16.64172335600907	993	1323
ortho3570	13161	17	0.497	0.36	0.73	798	16.60902255639098	609	798
ortho3571	16317	17	0.586	0.34	0.773	999	16.67267267267267	681	999
ortho3572	12513	15	0.49	0.507	0.852	858	14.685314685314685	690	858
ortho3573	15270	17	0.452	0.473	0.813	924	16.805194805194805	675	924
ortho3574	36345	17	0.461	0.291	0.762	2199	16.94270122783083	1761	2199
ortho3575	14811	17	0.638	0.503	0.785	897	16.535117056856187	609	897
ortho3576	13176	15	0.469	0.497	0.808	879	14.98976109215017	873	879
ortho3577	12147	14	0.431	0.439	0.801	891	13.83838383838384	684	891
ortho3578	7713	16	0.436	0.329	0.767	498	15.939759036144578	375	498
ortho3579	10971	17	0.617	0.412	0.772	651	16.92626728110599	609	651
ortho3580	13182	17	0.447	0.436	0.795	783	16.908045977011493	720	783
ortho3581	15651	17	0.42	0.278	0.702	975	16.78153846153846	642	975
ortho3582	15015	14	0.615	0.554	0.82	1080	13.944444444444445	1035	1080
ortho3583	14466	16	0.606	0.528	0.807	915	15.868852459016393	795	915
ortho3584	17535	15	0.447	0.516	0.825	1185	14.802531645569621	951	1185
ortho3585	17640	17	0.452	0.435	0.789	1041	16.997118155619596	1029	1041
ortho3586	12960	17	0.466	0.444	0.797	765	16.945098039215686	747	765
ortho3587	29487	17	0.44	0.42	0.802	1770	16.915254237288135	1461	1770
ortho3588	25971	17	0.484	0.536	0.829	1560	16.661538461538463	1077	1560
ortho3589	16356	16	0.446	0.502	0.808	1041	15.714697406340058	933	1041
ortho3590	36456	17	0.472	0.314	0.712	2223	16.503373819163293	1722	2223
ortho3591	25218	17	0.476	0.479	0.794	1512	16.706349206349206	1068	1512
ortho3592	7743	16	0.466	0.37	0.768	489	15.85276073619632	408	489
ortho3593	17568	15	0.512	0.446	0.79	1200	14.75	972	1200
ortho3594	20715	16	0.467	0.483	0.808	1329	15.591422121896162	1080	1329
ortho3595	23760	17	0.507	0.31	0.745	1455	16.65154639175258	1176	1455
ortho3596	15726	17	0.615	0.365	0.702	948	16.77848101265823	834	948
ortho3597	17784	17	0.49	0.389	0.768	1086	16.7707182320442	849	1086
ortho3598	10788	17	0.624	0.442	0.775	636	16.9811320754717	627	636
ortho3599	42606	17	0.465	0.255	0.689	2598	16.72286374133949	2082	2598
ortho3600	11016	16	0.484	0.451	0.792	699	15.759656652360515	540	699
ortho3601	19872	17	0.519	0.352	0.757	1209	16.602977667493796	1005	1209
ortho3602	18363	17	0.461	0.444	0.793	1137	16.171503957783642	675	1137
ortho3603	11601	15	0.441	0.493	0.825	783	14.839080459770114	720	783
ortho3604	16434	17	0.463	0.5	0.823	1008	16.333333333333332	753	1008
ortho3605	12120	17	0.617	0.381	0.744	717	17	696	717
ortho3606	15489	16	0.479	0.533	0.832	1008	15.449404761904763	789	1008
ortho3607	13941	17	0.567	0.389	0.763	837	16.727598566308245	621	837
ortho3608	24675	17	0.46	0.5	0.819	1530	16.176470588235293	1062	1530
ortho3609	11577	14	0.528	0.466	0.781	831	14	813	831
ortho3610	6348	17	0.458	0.488	0.791	375	16.976	369	375
ortho3611	6042	17	0.545	0.469	0.825	360	16.891666666666666	321	360
ortho3612	10803	16	0.462	0.528	0.825	684	15.793859649122806	546	684
ortho3613	20346	17	0.443	0.354	0.783	1269	16.37352245862884	813	1269
ortho3614	7179	17	0.527	0.342	0.769	438	16.671232876712327	348	438
ortho3615	24261	17	0.481	0.394	0.744	1497	16.2625250501002	1050	1497
ortho3616	9426	17	0.548	0.301	0.707	564	16.877659574468087	462	564
ortho3617	7227	17	0.435	0.646	0.883	426	16.964788732394368	411	426
ortho3618	19197	17	0.522	0.236	0.736	1167	16.925449871465297	849	1167
ortho3619	6777	16	0.583	0.58	0.856	429	15.797202797202797	342	429
ortho3620	15597	16	0.5	0.336	0.712	999	15.81981981981982	819	999
ortho3621	6918	17	0.439	0.56	0.848	414	16.71014492753623	345	414
ortho3622	32649	17	0.447	0.326	0.771	2028	16.309171597633135	1368	2028
ortho3623	69468	17	0.436	0.302	0.729	4305	16.422299651567943	3033	4305
ortho3624	5148	15	0.469	0.388	0.772	348	14.844827586206897	294	348
ortho3625	31281	17	0.46	0.306	0.756	1899	16.86571879936809	1548	1899
ortho3626	21132	17	0.449	0.345	0.742	1284	16.55841121495327	969	1284
ortho3627	19401	17	0.493	0.421	0.792	1191	16.408060453400505	834	1191
ortho3628	4977	16	0.607	0.336	0.733	324	15.61111111111111	216	324
ortho3629	14079	17	0.544	0.375	0.744	867	16.283737024221452	555	867
ortho3630	8868	17	0.461	0.434	0.777	528	16.795454545454547	420	528
ortho3631	18162	17	0.585	0.381	0.761	1092	16.821428571428573	921	1092
ortho3632	9156	17	0.479	0.476	0.823	555	16.664864864864864	405	555
ortho3633	29970	17	0.424	0.596	0.85	1803	16.62728785357737	1230	1803
ortho3634	15489	17	0.509	0.324	0.738	948	16.61392405063291	765	948
ortho3635	34746	17	0.418	0.322	0.75	2154	16.37325905292479	1521	2154
ortho3636	16428	17	0.429	0.371	0.759	1050	16.034285714285716	705	1050
ortho3637	24462	14	0.438	0.539	0.822	1827	13.433497536945813	1374	1827
ortho3638	13512	16	0.455	0.416	0.778	870	15.655172413793103	726	870
ortho3639	35301	17	0.457	0.275	0.768	2262	16.106100795755967	1257	2262
ortho3640	8490	17	0.435	0.413	0.793	513	16.549707602339183	429	513
ortho3641	14661	17	0.477	0.328	0.758	915	16.42950819672131	570	915
ortho3642	17601	17	0.46	0.379	0.779	1074	16.45810055865922	765	1074
ortho3643	5244	17	0.606	0.518	0.804	309	17	303	309
ortho3644	8277	15	0.448	0.594	0.867	552	14.994565217391305	549	552
ortho3645	30198	16	0.494	0.352	0.75	1965	15.467175572519084	1431	1965
ortho3646	15024	17	0.41	0.395	0.772	903	16.637873754152825	603	903
ortho3647	13104	14	0.506	0.551	0.835	963	13.626168224299066	708	963
ortho3648	11601	16	0.638	0.423	0.757	735	15.783673469387756	636	735
ortho3649	14946	17	0.46	0.299	0.749	903	16.910299003322258	651	903
ortho3650	14325	17	0.489	0.41	0.809	882	16.479591836734695	648	882
ortho3651	10080	14	0.479	0.444	0.8	720	14	720	720
ortho3652	8010	15	0.589	0.397	0.764	552	14.657608695652174	426	552
ortho3653	11829	15	0.517	0.385	0.765	819	14.45054945054945	498	819
ortho3654	24072	17	0.424	0.388	0.788	1524	16.11023622047244	951	1524
ortho3655	21210	16	0.463	0.476	0.805	1404	15.47008547008547	954	1404
ortho3656	16143	17	0.457	0.399	0.786	972	16.891975308641975	789	972
ortho3657	33897	17	0.445	0.44	0.816	2079	16.4992784992785	1518	2079
ortho3658	22236	17	0.444	0.208	0.664	1335	16.804494382022472	1122	1335
ortho3659	10335	17	0.487	0.235	0.726	621	16.99033816425121	507	621
ortho3660	32631	17	0.414	0.273	0.737	2040	16.40735294117647	1359	2040
ortho3661	27387	17	0.446	0.503	0.828	1674	16.39605734767025	1086	1674
ortho3662	15639	17	0.48	0.261	0.718	957	16.5141065830721	651	957
ortho3663	20232	17	0.454	0.52	0.829	1260	16.123809523809523	822	1260
ortho3664	6624	17	0.468	0.359	0.751	396	16.803030303030305	357	396
ortho3665	19818	17	0.417	0.288	0.719	1245	16.4144578313253	843	1245
ortho3666	37515	17	0.431	0.344	0.736	2313	16.461738002594032	1569	2313
ortho3667	33126	17	0.441	0.296	0.72	2046	16.84457478005865	1398	2046
ortho3668	19134	16	0.468	0.326	0.758	1287	15.305361305361306	951	1287
ortho3669	10782	15	0.522	0.431	0.779	729	14.831275720164609	603	729
ortho3670	13872	14	0.643	0.422	0.777	1032	13.444767441860465	705	1032
ortho3671	23673	16	0.437	0.398	0.785	1614	15.089219330855018	1050	1614
ortho3672	4911	16	0.522	0.547	0.835	309	15.893203883495145	276	309
ortho3673	31515	17	0.443	0.376	0.755	1959	16.171516079632465	1191	1959
ortho3674	19977	17	0.463	0.48	0.803	1230	16.25121951219512	738	1230
ortho3675	13398	17	0.44	0.594	0.845	831	16.12274368231047	543	831
ortho3676	17322	17	0.445	0.326	0.72	1047	16.72779369627507	858	1047
ortho3677	10071	16	0.503	0.375	0.758	645	15.786046511627907	588	645
ortho3678	13206	17	0.519	0.325	0.761	816	16.455882352941178	501	816
ortho3679	37377	17	0.425	0.292	0.747	2334	16.344473007712082	1383	2334
ortho3680	19698	17	0.575	0.228	0.648	1212	16.57920792079208	960	1212
ortho3681	22482	16	0.461	0.371	0.778	1521	15.23076923076923	927	1521
ortho3682	47013	17	0.438	0.321	0.743	2907	16.385964912280702	2094	2907
ortho3683	26295	15	0.439	0.478	0.846	1872	14.288461538461538	1245	1872
ortho3684	21423	16	0.509	0.45	0.789	1419	15.09725158562368	855	1419
ortho3685	13629	14	0.439	0.352	0.767	1023	13.700879765395895	726	1023
ortho3686	19149	17	0.437	0.466	0.81	1167	16.41388174807198	765	1167
ortho3687	14211	17	0.44	0.4	0.769	870	16.368965517241378	630	870
ortho3688	18009	17	0.597	0.186	0.645	1137	16.263852242744065	711	1137
ortho3689	8289	17	0.508	0.351	0.776	507	16.42603550295858	336	507
ortho3690	7845	15	0.534	0.488	0.831	531	14.971751412429379	414	531
ortho3691	19122	17	0.46	0.398	0.797	1185	16.329113924050635	717	1185
ortho3692	12375	17	0.492	0.289	0.751	768	16.4453	501	768
ortho3693	8820	17	0.48	0.388	0.763	531	16.73446327683616	444	531
ortho3694	10275	16	0.452	0.422	0.779	696	14.814655172413794	462	696
ortho3695	27744	17	0.465	0.358	0.797	1695	16.615929203539824	999	1695
ortho3696	22740	17	0.47	0.454	0.794	1440	15.8438	867	1440
ortho3697	13395	16	0.475	0.268	0.757	879	15.96245733788396	549	879
ortho3698	19425	16	0.502	0.378	0.79	1308	15.052752293577981	837	1308
ortho3699	5424	15	0.631	0.391	0.773	366	14.819672131147541	315	366
ortho3700	14847	16	0.596	0.522	0.804	990	15.018181818181818	603	990
ortho3701	8814	16	0.435	0.364	0.743	579	15.419689119170984	420	579
ortho3702	17664	17	0.409	0.252	0.728	1107	16.205962059620596	798	1107
ortho3703	14496	17	0.39	0.314	0.739	879	16.78839590443686	753	879
ortho3704	13452	17	0.45	0.292	0.733	843	16.380782918149468	567	843
ortho3705	15285	16	0.453	0.5	0.806	984	15.542682926829269	639	984
ortho3706	9333	16	0.649	0.309	0.706	612	15.637254901960784	462	612
ortho3707	15348	17	0.464	0.346	0.777	975	15.916923076923077	579	975
ortho3708	16923	16	0.436	0.466	0.814	1134	15.010582010582011	750	1134
ortho3709	15105	16	0.407	0.295	0.744	999	15.183183183183184	594	999
ortho3710	9735	17	0.472	0.35	0.763	594	16.3989898989899	405	594
ortho3711	16614	16	0.462	0.322	0.776	1131	15.082228116710874	657	1131
ortho3712	17667	16	0.462	0.554	0.84	1167	15.149100257069408	672	1167
ortho3713	22518	17	0.457	0.34	0.719	1365	16.66813186813187	918	1365
ortho3714	39891	17	0.441	0.139	0.646	2442	16.845208845208845	2046	2442
ortho3715	13773	17	0.488	0.267	0.717	843	16.871886120996443	666	843
ortho3716	11592	17	0.444	0.307	0.756	720	16.404166666666665	540	720
ortho3717	7959	16	0.46	0.353	0.77	516	15.622093023255815	390	516
ortho3718	14373	16	0.643	0.451	0.784	966	14.897515527950311	543	966
ortho3719	5691	17	0.462	0.467	0.803	336	16.946428571428573	327	336
ortho3720	15996	17	0.449	0.345	0.745	963	16.766355140186917	789	963
ortho3721	18888	16	0.425	0.298	0.761	1266	15.253554502369669	735	1266
ortho3722	8298	17	0.472	0.2	0.702	516	16.49418604651163	360	516
ortho3723	8436	15	0.583	0.377	0.747	579	14.911917098445596	420	579
ortho3724	14925	17	0.448	0.343	0.766	951	16.050473186119874	552	951
ortho3725	15447	17	0.441	0.321	0.783	957	16.579937304075234	603	957
ortho3726	29490	17	0.423	0.264	0.693	1812	16.392384105960264	1248	1812
ortho3727	22305	15	0.466	0.385	0.77	1554	14.681467181467182	1224	1554
ortho3728	10803	16	0.509	0.339	0.757	714	15.319327731092438	513	714
ortho3729	31233	17	0.467	0.456	0.799	1974	15.965045592705167	1137	1974
ortho3730	14307	17	0.465	0.293	0.727	870	16.748275862068965	639	870
ortho3731	6036	16	0.45	0.356	0.784	393	15.458015267175572	300	393
ortho3732	36852	17	0.43	0.23	0.732	2370	16.121518987341773	1386	2370
ortho3733	15765	16	0.462	0.21	0.667	1050	15.294285714285714	807	1050
ortho3734	20724	17	0.435	0.51	0.825	1248	16.673076923076923	861	1248
ortho3735	5712	16	0.546	0.412	0.793	357	16	357	357
ortho3736	10209	16	0.478	0.279	0.781	663	15.751131221719458	432	663
ortho3737	16626	17	0.63	0.183	0.702	1068	16.117977528089888	720	1068
ortho3738	5859	16	0.425	0.373	0.766	378	15.547619047619047	267	378
ortho3739	43221	17	0.443	0.24	0.7	2766	16.150759219088936	1488	2766
ortho3740	16653	17	0.447	0.412	0.785	1044	16.091954022988507	621	1044
ortho3741	17154	17	0.466	0.244	0.707	1089	16.060606060606062	732	1089
ortho3742	14778	15	0.477	0.321	0.734	1035	14.443478260869565	672	1035
ortho3743	24135	16	0.474	0.54	0.82	1605	15.054205607476636	945	1605
ortho3744	17043	17	0.497	0.421	0.775	1038	16.430635838150287	717	1038
ortho3745	21246	17	0.417	0.239	0.732	1308	16.56192660550459	873	1308
ortho3746	28374	15	0.471	0.43	0.807	1938	14.84984520123839	1593	1938
ortho3747	23517	17	0.464	0.395	0.792	1473	16.19348268839104	786	1473
ortho3748	15612	17	0.511	0.239	0.703	951	16.798107255520506	732	951
ortho3749	21177	17	0.441	0.453	0.797	1320	16.1	708	1320
ortho3750	14868	16	0.477	0.216	0.641	1017	15.327433628318584	705	1017
ortho3751	16938	17	0.419	0.277	0.709	1053	16.247863247863247	642	1053
ortho3752	43800	17	0.438	0.43	0.758	2613	16.850746268656717	2394	2613
ortho3753	22176	17	0.428	0.241	0.764	1437	16.02713987473904	876	1437
ortho3754	13833	17	0.548	0.304	0.742	897	15.66220735785953	465	897
ortho3755	36819	17	0.418	0.476	0.823	2268	16.408730158730158	1173	2268
ortho3756	12537	17	0.396	0.535	0.823	798	15.710526315789474	432	798
ortho3757	19815	15	0.456	0.894	0.973	1401	14.143468950749465	777	1401
ortho3758	29958	17	0.428	0.339	0.758	1875	16.2496	1113	1875
ortho3759	8418	15	0.578	0.433	0.741	582	14.577319587628866	426	582
ortho3760	8412	16	0.484	0.404	0.784	555	15.227027027027027	375	555
ortho3761	15639	17	0.485	0.241	0.701	957	16.67398119122257	690	957
ortho3762	13218	16	0.599	0.419	0.753	885	14.942372881355933	558	885
ortho3763	14769	17	0.445	0.446	0.825	891	16.727272727272727	540	891
ortho3764	10536	17	0.459	0.467	0.798	672	15.700892857142858	432	672
ortho3765	9063	16	0.524	0.372	0.771	591	15.355329949238579	363	591
ortho3766	16680	14	0.53	0.273	0.688	1278	13.504694835680752	891	1278
ortho3767	64752	17	0.429	0.335	0.753	4164	15.747838616714697	2661	4164
ortho3768	21597	17	0.442	0.322	0.744	1371	16.269146608315097	765	1371
ortho3769	15474	17	0.436	0.238	0.665	954	16.60062893081761	615	954
ortho3770	7608	16	0.469	0.483	0.839	480	15.9875	423	480
ortho3771	18330	15	0.427	0.369	0.768	1272	14.56367924528302	714	1272
ortho3772	10713	17	0.413	0.188	0.745	675	16.462222222222223	408	675
ortho3773	13713	15	0.504	0.48	0.807	936	14.650641025641026	672	936
ortho3774	15402	17	0.465	0.288	0.736	969	16.040247678018577	549	969
ortho3775	29166	17	0.407	0.26	0.72	1860	16.038709677419355	1080	1860
ortho3776	13479	17	0.486	0.264	0.712	831	16.332129963898918	567	831
ortho3777	25143	16	0.434	0.353	0.747	1686	15.044483985765124	666	1686
ortho3778	12990	17	0.501	0.259	0.699	822	15.85036496350365	465	822
ortho3779	11085	17	0.477	0.345	0.771	678	16.52654867256637	492	678
ortho3780	10440	16	0.458	0.381	0.774	711	14.932489451476794	411	711
ortho3781	19743	17	0.481	0.336	0.727	1254	15.870813397129186	765	1254
ortho3782	9855	16	0.493	0.391	0.768	657	15.136986301369863	450	657
ortho3783	15108	17	0.64	0.169	0.627	900	17	873	900
ortho3784	30072	17	0.421	0.222	0.723	1902	16.190851735015773	1014	1902
ortho3785	22110	15	0.458	0.583	0.846	1521	14.536489151873766	867	1521
ortho3786	16407	16	0.635	0.35	0.731	1119	14.753351206434317	714	1119
ortho3787	5121	16	0.419	0.427	0.786	321	16	306	321
ortho3788	14502	17	0.425	0.283	0.699	936	15.958333333333334	522	936
ortho3789	21099	17	0.485	0.346	0.755	1317	16.12756264236902	675	1317
ortho3790	34086	17	0.431	0.287	0.769	2160	16.127777777777776	1137	2160
ortho3791	8349	17	0.56	0.292	0.768	507	16.82248520710059	321	507
ortho3792	18429	17	0.399	0.305	0.785	1164	16.463917525773194	723	1164
ortho3793	27972	16	0.414	0.455	0.796	1947	14.372881355932204	867	1947
ortho3794	8550	16	0.455	0.263	0.749	600	14.67	297	600
ortho3795	11670	17	0.544	0.243	0.695	720	16.545833333333334	531	720
ortho3796	25509	17	0.488	0.171	0.663	1659	16.544303797468356	789	1659
ortho3797	9414	16	0.421	0.182	0.703	621	15.772946859903382	360	621
ortho3798	13548	17	0.506	0.297	0.729	831	16.48375451263538	495	831
ortho3799	11586	14	0.624	0.291	0.705	864	13.569444444444445	501	864
ortho3800	14187	17	0.428	0.155	0.674	927	16.174757281553397	537	927
ortho3801	11118	17	0.505	0.402	0.799	687	16.29694323144105	369	687
ortho3802	37188	17	0.419	0.372	0.765	2307	16.182054616384914	1605	2307
ortho3803	7230	17	0.457	0.421	0.792	444	16.283783783783782	309	444
ortho3804	11784	16	0.417	0.202	0.698	786	15.751908396946565	453	786
ortho3805	8691	17	0.449	0.428	0.794	516	16.843023255813954	489	516
ortho3806	7806	16	0.425	0.558	0.848	507	15.47337278106509	372	507
ortho3807	11883	17	0.409	0.144	0.678	780	16.703846153846154	306	780
ortho3808	15792	15	0.436	0.548	0.842	1104	14.304347826086957	720	1104
ortho3809	25953	17	0.401	0.484	0.815	1566	16.6360153256705	1200	1566
ortho3810	27393	17	0.419	0.216	0.713	1764	16.04591836734694	1158	1764
ortho3811	18849	17	0.447	0.301	0.78	1176	16.482142857142858	768	1176
ortho3812	14211	17	0.432	0.391	0.758	855	16.859649122807017	780	855
ortho3813	15084	17	0.455	0.263	0.723	921	16.583061889250814	639	921
ortho3814	26373	17	0.431	0.274	0.698	1608	16.830223880597014	1314	1608
ortho3815	11082	15	0.452	0.396	0.753	753	14.928286852589641	699	753
ortho3816	15810	17	0.422	0.512	0.822	981	16.131498470948014	459	981
ortho3817	30870	17	0.57	0.413	0.758	1953	15.910906298003072	1014	1953
ortho3818	7632	17	0.467	0.191	0.652	465	16.64516129032258	309	465
ortho3819	36174	17	0.42	0.357	0.744	2214	16.387533875338754	1434	2214
ortho3820	30000	17	0.443	0.296	0.732	1980	15.813636363636364	1083	1980
ortho3821	8508	17	0.485	0.261	0.663	522	16.67816091954023	342	522
ortho3822	7719	15	0.433	0.273	0.748	546	14.489010989010989	372	546
ortho3823	14754	16	0.537	0.508	0.79	930	15.864516129032259	861	930
ortho3824	20190	17	0.413	0.256	0.707	1254	16.38995215311005	930	1254
ortho3825	5016	16	0.439	0.514	0.804	315	15.942857142857143	306	315
ortho3826	6255	16	0.454	0.36	0.728	411	15.35036496350365	288	411
ortho3827	10839	17	0.508	0.287	0.718	645	16.953488372093023	552	645
ortho3828	22995	17	0.477	0.259	0.693	1383	16.88286334056399	1221	1383
ortho3829	12426	17	0.445	0.378	0.786	792	15.984848484848484	489	792
ortho3830	25749	17	0.432	0.367	0.773	1695	15.263716814159292	933	1695
ortho3831	16131	17	0.543	0.26	0.691	972	16.61111111111111	768	972
ortho3832	15792	17	0.538	0.158	0.677	990	16.354545454545455	585	990
ortho3833	17787	17	0.434	0.558	0.84	1119	15.951742627345844	624	1119
ortho3834	9774	15	0.437	0.385	0.777	699	14.218884120171674	354	699
ortho3835	28638	17	0.391	0.35	0.78	1833	15.901800327332243	1125	1833
ortho3836	40335	17	0.432	0.064	0.639	2592	16.346064814814813	1125	2592
ortho3837	19092	17	0.458	0.328	0.812	1197	16.461152882205514	648	1197
ortho3838	7089	17	0.645	0.215	0.69	441	16.510204081632654	243	441
ortho3839	14397	15	0.475	0.285	0.723	1005	14.432835820895523	735	1005
ortho3840	20736	17	0.417	0.128	0.629	1323	16.37641723356009	834	1323
ortho3841	28089	17	0.429	0.19	0.73	1782	16.292929292929294	894	1782
ortho3842	14214	15	0.502	0.235	0.665	966	14.937888198757763	888	966
ortho3843	7536	16	0.469	0.454	0.8	507	14.887573964497042	288	507
ortho3844	12630	17	0.425	0.058	0.606	810	16.20740740740741	492	810
ortho3845	11646	16	0.442	0.455	0.798	765	15.239215686274509	534	765
ortho3846	14589	16	0.464	0.43	0.769	948	15.401898734177216	531	948
ortho3847	11454	14	0.475	0.54	0.809	855	13.4	444	855
ortho3848	12750	17	0.529	0.228	0.704	780	16.49230769230769	405	780
ortho3849	25554	17	0.424	0.511	0.829	1560	16.415384615384614	1140	1560
ortho3850	14493	17	0.471	0.522	0.825	891	16.265993265993266	585	891
ortho3851	7605	15	0.453	0.397	0.764	534	14.331460674157304	333	534
ortho3852	8862	17	0.501	0.293	0.721	567	15.962962962962964	348	567
ortho3853	14133	16	0.396	0.461	0.821	927	15.294498381877023	441	927
ortho3854	11460	16	0.46	0.404	0.765	780	14.76923076923077	546	780
ortho3855	14973	16	0.492	0.478	0.809	978	15.328220858895705	690	978
ortho3856	24273	17	0.457	0.228	0.7	1497	16.488977955911825	1125	1497
ortho3857	18813	14	0.477	0.314	0.73	1410	13.385106382978723	786	1410
ortho3858	18981	17	0.505	0.238	0.703	1185	16.324050632911394	723	1185
ortho3859	11016	17	0.424	0.361	0.797	693	16.27705627705628	360	693
ortho3860	21582	17	0.435	0.322	0.719	1380	15.763043478260869	783	1380
ortho3861	8796	17	0.492	0.164	0.738	537	16.932960893854748	369	537
ortho3862	11427	17	0.452	0.422	0.794	696	16.448275862068964	483	696
ortho3863	19335	17	0.428	0.427	0.798	1158	16.78497409326425	1002	1158
ortho3864	6012	16	0.473	0.51	0.821	384	15.6562	327	384
ortho3865	9450	17	0.496	0.246	0.67	573	16.722513089005236	414	573
ortho3866	10974	17	0.466	0.209	0.698	705	16.259574468085106	393	705
ortho3867	9672	17	0.517	0.316	0.782	627	15.76555023923445	285	627
ortho3868	14913	15	0.44	0.439	0.814	1065	14.211267605633802	624	1065
ortho3869	50688	17	0.388	0.213	0.689	3201	16.064667291471416	2187	3201
ortho3870	7485	17	0.431	0.274	0.71	468	16.557692307692307	372	468
ortho3871	10761	17	0.424	0.504	0.838	681	15.951541850220265	477	681
ortho3872	10311	16	0.437	0.319	0.732	681	15.493392070484582	513	681
ortho3873	10719	14	0.45	0.286	0.755	822	13.332116788321168	492	822
ortho3874	10584	17	0.628	0.422	0.767	657	16.123287671232877	336	657
ortho3875	39390	16	0.45	0.182	0.666	2709	15.118493909191583	1611	2709
ortho3876	11205	17	0.417	0.168	0.65	702	16.824786324786324	303	702
ortho3877	24615	16	0.429	0.53	0.845	1647	15.025500910746812	801	1647
ortho3878	26409	17	0.563	0.43	0.765	1569	16.837476099426386	1461	1569
ortho3879	5244	17	0.521	0.45	0.805	309	16.980582524271846	306	309
ortho3880	13050	17	0.468	0.345	0.726	780	16.892307692307693	729	780
ortho3881	9684	16	0.583	0.339	0.747	654	15.009174311926605	381	654
ortho3882	29769	17	0.419	0.192	0.714	1944	15.98611111111111	993	1944
ortho3883	16218	17	0.486	0.266	0.705	1002	16.565868263473053	726	1002
ortho3884	15498	17	0.446	0.305	0.734	945	16.565079365079367	645	945
ortho3885	21606	15	0.469	0.464	0.8	1476	14.760162601626016	1209	1476
ortho3886	16308	17	0.419	0.393	0.753	1008	16.294642857142858	669	1008
ortho3887	16698	16	0.444	0.456	0.795	1107	15.084010840108402	588	1107
ortho3888	23745	16	0.484	0.254	0.755	1560	15.623076923076923	1062	1560
ortho3889	17868	17	0.459	0.217	0.728	1149	16.349869451697128	675	1149
ortho3890	10572	17	0.416	0.265	0.741	675	16.133333333333333	306	675
ortho3891	10932	15	0.476	0.26	0.726	747	14.97991967871486	591	747
ortho3892	23670	17	0.431	0.327	0.741	1488	16.169354838709676	819	1488
ortho3893	25485	17	0.467	0.261	0.699	1620	16.333333333333332	912	1620
ortho3894	25431	17	0.42	0.349	0.808	1626	15.966789667896679	516	1626
ortho3895	22854	15	0.435	0.232	0.716	1662	14.30505415162455	747	1662
ortho3896	12240	16	0.506	0.316	0.732	825	15.192727272727273	474	825
ortho3897	8400	16	0.41	0.308	0.752	561	15.320855614973262	396	561
ortho3898	9963	14	0.469	0.53	0.824	756	13.214285714285714	564	756
ortho3899	17778	16	0.428	0.13	0.729	1257	14.957040572792362	561	1257
ortho3900	25674	17	0.421	0.246	0.725	1677	16.042933810375672	678	1677
ortho3901	11694	17	0.438	0.366	0.767	738	15.934959349593496	393	738
ortho3902	8460	17	0.429	0.27	0.713	519	16.36416184971098	342	519
ortho3903	30384	17	0.417	0.325	0.77	1863	16.63929146537842	1251	1863
ortho3904	33129	17	0.448	0.149	0.646	2058	16.899416909620992	1059	2058
ortho3905	34335	17	0.403	0.121	0.708	2193	16.52530779753762	927	2193
ortho3906	10527	15	0.425	0.224	0.695	774	14.166666666666666	357	774
ortho3907	13101	17	0.465	0.44	0.791	798	16.5	417	798
ortho3908	63468	17	0.448	0.129	0.652	4008	16.459580838323355	3018	4008
ortho3909	10722	16	0.451	0.182	0.638	780	14.596153846153847	468	780
ortho3910	11487	15	0.564	0.238	0.694	807	14.553903345724907	522	807
ortho3911	8043	15	0.413	0.218	0.756	579	14.450777202072539	378	579
ortho3912	16551	17	0.426	0.41	0.79	1074	15.458100558659218	621	1074
ortho3913	11343	16	0.433	0.341	0.741	789	14.67680608365019	528	789
ortho3914	16053	16	0.46	0.392	0.776	1044	15.528735632183908	723	1044
ortho3915	9855	14	0.416	0.353	0.753	753	13.215139442231076	462	753
ortho3916	4383	14	0.507	0.43	0.792	321	13.794392523364486	231	321
ortho3917	9828	17	0.635	0.33	0.703	603	16.35820895522388	396	603
ortho3918	7749	17	0.539	0.265	0.683	465	16.954838709677418	435	465
ortho3919	21126	17	0.439	0.184	0.754	1362	16.209251101321588	366	1362
ortho3920	19086	16	0.566	0.266	0.701	1311	14.935926773455378	558	1311
ortho3921	19137	17	0.507	0.235	0.699	1146	16.945026178010473	1038	1146
ortho3922	13113	16	0.516	0.133	0.582	867	15.865051903114187	585	867
ortho3923	17904	17	0.418	0.223	0.721	1137	16.200527704485488	717	1137
ortho3924	21168	17	0.543	0.278	0.661	1287	16.86013986013986	1080	1287
ortho3925	9924	16	0.475	0.499	0.809	633	15.682464454976303	489	633
ortho3926	10524	17	0.487	0.155	0.676	651	16.76958525345622	339	651
ortho3927	11577	16	0.473	0.226	0.706	756	15.781746031746032	555	756
ortho3928	22032	17	0.44	0.383	0.78	1392	15.943965517241379	816	1392
ortho3929	14613	15	0.45	0.295	0.709	1041	14.345821325648416	657	1041
ortho3930	11820	16	0.488	0.283	0.759	807	14.977695167286246	444	807
ortho3931	15174	17	0.422	0.372	0.772	915	16.613114754098362	669	915
ortho3932	16293	17	0.454	0.283	0.706	1020	16.11764705882353	744	1020
ortho3933	10080	17	0.45	0.123	0.727	636	16.62264150943396	330	636
ortho3934	22101	17	0.429	0.135	0.678	1383	16.739696312364426	540	1383
ortho3935	20646	17	0.404	0.093	0.606	1284	16.677570093457945	936	1284
ortho3936	9360	17	0.43	0.421	0.793	579	16.196891191709845	387	579
ortho3937	15090	14	0.417	0.587	0.846	1128	13.377659574468085	705	1128
ortho3938	34224	17	0.444	0.195	0.656	2139	16.38148667601683	1164	2139
ortho3939	10104	17	0.442	0.315	0.767	654	15.922018348623853	213	654
ortho3940	13098	17	0.419	0.247	0.779	837	16.096774193548388	420	837
ortho3941	14055	17	0.426	0.336	0.748	870	16.337931034482757	540	870
ortho3942	16611	16	0.474	0.29	0.766	1131	15.315649867374006	675	1131
ortho3943	44292	17	0.42	0.251	0.708	2700	16.735555555555557	2016	2700
ortho3944	10827	16	0.555	0.328	0.696	735	15.012244897959183	186	735
ortho3945	9915	14	0.439	0.346	0.729	783	12.977011494252874	432	783
ortho3946	10767	14	0.507	0.363	0.742	816	13.246323529411764	549	816
ortho3947	16284	17	0.488	0.428	0.748	1029	16.049562682215743	639	1029
ortho3948	8982	17	0.425	0.294	0.779	558	16.473118279569892	348	558
ortho3949	32772	17	0.4	0.302	0.726	2133	16.022503516174403	834	2133
ortho3950	11334	15	0.524	0.387	0.741	771	14.750972762645915	663	771
ortho3951	19974	17	0.518	0.4	0.741	1224	16.389705882352942	945	1224
ortho3952	8574	15	0.424	0.443	0.801	621	13.81159420289855	336	621
ortho3953	8088	16	0.525	0.249	0.694	543	15.116022099447514	336	543
ortho3954	12183	14	0.409	0.296	0.753	966	13	300	966
ortho3955	38187	17	0.404	0.159	0.669	2466	16.322384428223845	1278	2466
ortho3956	14589	17	0.416	0.388	0.8	909	16.234323432343235	594	909
ortho3957	22806	17	0.432	0.267	0.761	1479	15.736308316430021	690	1479
ortho3958	17256	17	0.41	0.242	0.688	1083	16.26869806094183	714	1083
ortho3959	14607	17	0.421	0.278	0.787	921	16.286644951140065	324	921
ortho3960	33408	17	0.413	0.374	0.776	2148	15.706703910614525	1143	2148
ortho3961	21948	17	0.441	0.349	0.755	1428	15.607142857142858	651	1428
ortho3962	9981	17	0.442	0.395	0.768	615	16.297560975609755	396	615
ortho3963	16128	17	0.479	0.507	0.8	966	16.704968944099377	873	966
ortho3964	18789	17	0.417	0.135	0.768	1203	16.394014962593516	570	1203
ortho3965	12186	16	0.609	0.348	0.718	816	15.055147058823529	339	816
ortho3966	8625	17	0.51	0.181	0.665	540	16.77777777777778	375	540
ortho3967	8799	17	0.424	0.262	0.758	558	16.06989247311828	333	558
ortho3968	12234	17	0.44	0.351	0.766	747	16.72289156626506	585	747
ortho3969	29409	15	0.424	0.531	0.841	2082	14.19164265129683	1065	2082
ortho3970	30297	17	0.426	0.164	0.706	1842	16.946254071661237	1242	1842
ortho3971	6513	17	0.526	0.241	0.714	390	16.976923076923075	321	390
ortho3972	8142	16	0.573	0.347	0.758	528	15.573863636363637	342	528
ortho3973	7878	15	0.599	0.437	0.768	531	14.864406779661017	471	531
ortho3974	6840	16	0.41	0.479	0.81	438	15.616438356164384	306	438
ortho3975	10101	17	0.538	0.182	0.697	627	16.669856459330145	429	627
ortho3976	12453	16	0.561	0.366	0.758	798	15.680451127819548	696	798
ortho3977	14808	17	0.436	0.263	0.756	939	16.083067092651756	147	939
ortho3978	6408	16	0.573	0.243	0.647	411	15.927007299270073	375	411
ortho3979	17109	17	0.445	0.23	0.642	1059	16.722379603399432	933	1059
ortho3980	24561	17	0.416	0.526	0.838	1599	15.459662288930582	864	1599
ortho3981	9834	15	0.438	0.631	0.85	678	14.504424778761061	465	678
ortho3982	15360	17	0.559	0.238	0.669	945	16.552380952380954	621	945
ortho3983	9393	17	0.421	0.281	0.717	588	16.127551020408163	336	588
ortho3984	7179	17	0.457	0.372	0.778	438	16.465753424657535	273	438
ortho3985	5562	16	0.478	0.406	0.773	357	15.655462184873949	297	357
ortho3986	13536	17	0.457	0.132	0.631	861	16.310104529616726	471	861
ortho3987	6768	17	0.404	0.22	0.717	459	15.22875816993464	141	459
ortho3988	9606	16	0.41	0.423	0.814	627	15.37799043062201	477	627
ortho3989	8442	16	0.439	0.536	0.852	558	15.290322580645162	264	558
ortho3990	14715	15	0.475	0.494	0.802	1041	14.14985590778098	645	1041
ortho3991	14496	16	0.428	0.305	0.752	1011	14.839762611275964	603	1011
ortho3992	13722	17	0.482	0.258	0.711	864	16.39236111111111	573	864
ortho3993	35238	17	0.419	0.302	0.727	2163	16.36754507628294	1320	2163
ortho3994	10680	16	0.451	0.42	0.77	714	15.201680672268907	375	714
ortho3995	32535	17	0.409	0.08	0.593	2028	16.560650887573964	1497	2028
ortho3996	8940	17	0.482	0.295	0.688	567	16.116402116402117	345	567
ortho3997	19671	16	0.573	0.281	0.713	1347	14.841870824053451	870	1347
ortho3998	7230	17	0.423	0.284	0.687	465	15.76774193548387	276	465
ortho3999	28539	17	0.378	0.146	0.665	1809	16.092868988391377	1131	1809
ortho4000	9711	17	0.491	0.241	0.733	615	16.141463414634146	321	615
ortho4001	17055	17	0.438	0.284	0.761	1047	16.53295128939828	633	1047
ortho4002	18267	17	0.528	0.285	0.701	1140	16.04736842105263	666	1140
ortho4003	37632	16	0.399	0.38	0.771	2598	14.645496535796767	1527	2598
ortho4004	10959	16	0.432	0.444	0.809	726	15.210743801652892	498	726
ortho4005	30786	17	0.421	0.093	0.674	1995	16.39248120300752	717	1995
ortho4006	7974	15	0.456	0.456	0.792	564	14.143617021276595	309	564
ortho4007	17478	17	0.43	0.275	0.717	1122	15.871657754010695	672	1122
ortho4008	34989	17	0.396	0.079	0.629	2268	15.99074074074074	996	2268
ortho4009	21558	17	0.44	0.341	0.795	1380	15.991304347826087	825	1380
ortho4010	15147	17	0.528	0.131	0.698	984	16.057926829268293	546	984
ortho4011	10407	16	0.488	0.18	0.72	690	15.682608695652174	489	690
ortho4012	23034	17	0.445	0.423	0.784	1440	16.066666666666666	771	1440
ortho4013	9861	16	0.412	0.273	0.771	735	13.893877551020408	114	735
ortho4014	13533	16	0.431	0.436	0.802	876	15.45890410958904	687	876
ortho4015	30477	17	0.424	0.282	0.726	1923	16.146645865834632	747	1923
ortho4016	12600	17	0.437	0.187	0.726	834	15.647482014388489	417	834
ortho4017	8991	17	0.438	0.356	0.784	576	15.838541666666666	327	576
ortho4018	22164	16	0.44	0.219	0.732	1509	15.300198807157058	837	1509
ortho4019	9408	17	0.418	0.156	0.662	591	16.461928934010153	435	591
ortho4020	10191	17	0.575	0.258	0.682	633	16.161137440758292	324	633
ortho4021	17811	15	0.408	0.726	0.94	1239	14.501210653753027	792	1239
ortho4022	20184	16	0.435	0.339	0.779	1365	15.035164835164835	849	1365
ortho4023	21912	17	0.418	0.429	0.79	1371	16.078774617067833	801	1371
ortho4024	55674	17	0.44	0.403	0.79	3606	15.814475873544094	2469	3606
ortho4025	14820	16	0.437	0.091	0.64	984	15.679878048780488	516	984
ortho4026	9153	17	0.46	0.242	0.674	579	16.129533678756477	336	579
ortho4027	18003	17	0.416	0.055	0.551	1149	16.6172	855	1152
ortho4028	26340	17	0.43	0.208	0.653	1611	16.620111731843576	1350	1611
ortho4029	21831	17	0.449	0.331	0.757	1428	15.789915966386555	651	1428
ortho4030	26109	17	0.395	0.38	0.749	1617	16.2430426716141	825	1617
ortho4031	9819	15	0.45	0.346	0.765	684	14.600877192982455	477	684
ortho4032	16488	17	0.42	0.223	0.742	1059	15.98583569405099	507	1059
ortho4033	11880	17	0.585	0.237	0.7	723	16.585062240663902	483	723
ortho4034	14481	17	0.39	0.245	0.723	915	16.081967213114755	366	915
ortho4035	7653	16	0.438	0.288	0.743	504	15.5	342	504
ortho4036	31170	17	0.393	0.212	0.712	1953	16.43778801843318	1239	1953
ortho4037	13017	15	0.457	0.552	0.827	906	14.367549668874172	600	906
ortho4038	16665	17	0.428	0.152	0.637	1056	16.332386363636363	537	1056
ortho4039	8901	16	0.489	0.419	0.768	585	15.256410256410257	312	585
ortho4040	9624	16	0.45	0.33	0.804	663	14.93212669683258	351	663
ortho4041	6189	14	0.451	0.282	0.73	468	13.448717948717949	315	468
ortho4042	21399	17	0.415	0.234	0.715	1353	16.09090909090909	933	1353
ortho4043	7227	17	0.605	0.427	0.764	459	15.928104575163399	324	459
ortho4044	32142	17	0.533	0.355	0.733	1992	16.29367469879518	1236	1992
ortho4045	21261	16	0.425	0.339	0.735	1389	15.427645788336934	1110	1389
ortho4046	10209	17	0.415	0.422	0.805	630	16.21904761904762	414	630
ortho4047	7992	17	0.425	0.46	0.796	504	15.880952380952381	351	504
ortho4048	12678	17	0.5	0.467	0.813	765	16.694117647058825	627	765
ortho4049	10251	17	0.404	0.282	0.705	648	16.203703703703702	381	648
ortho4050	30261	17	0.446	0.112	0.586	1959	16.289433384379784	1116	1959
ortho4051	8325	16	0.396	0.241	0.73	543	15.740331491712707	288	543
ortho4052	17577	17	0.477	0.347	0.766	1101	16.182561307901906	552	1101
ortho4053	12513	17	0.415	0.213	0.662	795	16.143396226415096	579	795
ortho4054	25941	17	0.388	0.573	0.847	1716	15.117132867132867	909	1716
ortho4055	11376	17	0.423	0.211	0.679	714	16.57563025210084	432	714
ortho4056	12255	17	0.47	0.302	0.772	789	15.889733840304183	417	789
ortho4057	12066	15	0.418	0.454	0.801	843	14.316725978647687	600	843
ortho4058	16668	16	0.446	0.425	0.778	1107	15.065040650406504	594	1107
ortho4059	9450	17	0.539	0.158	0.657	606	16.04950495049505	324	606
ortho4060	43740	17	0.438	0.344	0.768	2847	15.63013698630137	1344	2847
ortho4061	30855	17	0.418	0.271	0.694	1956	15.863496932515337	1299	1956
ortho4062	17949	17	0.483	0.306	0.716	1119	16.52278820375335	651	1119
ortho4063	6021	15	0.438	0.326	0.744	408	14.757352941176471	309	408
ortho4064	12396	17	0.497	0.404	0.768	819	15.135531135531135	351	819
ortho4065	8493	17	0.519	0.477	0.803	543	15.640883977900552	219	543
ortho4066	26394	17	0.445	0.033	0.552	1719	16.32460732984293	924	1719
ortho4067	10287	17	0.437	0.341	0.76	657	16.15525114155251	264	657
ortho4068	13176	15	0.439	0.432	0.806	942	14.10828025477707	633	942
ortho4069	8175	17	0.501	0.269	0.726	501	16.317365269461078	366	501
ortho4070	28539	17	0.414	0.27	0.75	1929	15.293934681181959	546	1929
ortho4071	12288	17	0.42	0.135	0.623	816	15.569852941176471	375	816
ortho4072	10284	17	0.495	0.237	0.642	633	16.630331753554504	507	633
ortho4073	14799	17	0.46	0.208	0.682	915	16.645901639344263	537	915
ortho4074	8496	16	0.539	0.279	0.737	594	14.631313131313131	225	594
ortho4075	10968	16	0.434	0.222	0.771	756	15.079365079365079	348	756
ortho4076	9096	17	0.434	0.337	0.789	573	16.12041884816754	312	573
ortho4077	8772	16	0.424	0.423	0.768	588	14.959183673469388	306	588
ortho4078	7953	17	0.436	0.352	0.736	495	16.36969696969697	327	495
ortho4079	17145	17	0.433	0.394	0.8	1086	15.955801104972375	495	1086
ortho4080	9567	17	0.407	0.342	0.741	600	15.97	375	600
ortho4081	8640	17	0.554	0.498	0.779	582	14.845360824742269	246	582
ortho4082	5898	17	0.459	0.161	0.697	384	16.3125	216	384
ortho4083	27750	17	0.435	0.149	0.694	1836	15.759803921568627	342	1836
ortho4084	19617	17	0.429	0.17	0.641	1299	15.540415704387991	354	1299
ortho4085	8061	16	0.432	0.275	0.744	561	14.60427807486631	276	561
ortho4086	12033	16	0.446	0.446	0.791	822	14.638686131386862	306	822
ortho4087	7596	16	0.45	0.29	0.762	531	14.717514124293785	294	531
ortho4088	34839	17	0.445	0.245	0.734	2262	15.935013262599469	1236	2262
ortho4089	8580	16	0.479	0.404	0.755	540	15.944444444444445	513	540
ortho4090	38313	17	0.422	0.284	0.75	2466	16.072992700729927	1065	2466
ortho4091	8826	17	0.442	0.203	0.686	567	16.513227513227513	354	567
ortho4092	64758	17	0.411	0.24	0.69	4155	15.904693140794224	2355	4155
ortho4093	7845	16	0.476	0.19	0.736	522	15.436781609195402	288	522
ortho4094	30237	15	0.444	0.373	0.753	2076	14.602601156069364	1494	2076
ortho4095	24876	17	0.492	0.235	0.675	1560	16.43653846153846	939	1560
ortho4096	30729	17	0.424	0.15	0.634	1899	16.55993690851735	1494	1902
ortho4097	13035	17	0.469	0.207	0.672	834	16.87410071942446	435	834
ortho4098	24867	17	0.432	0.232	0.744	1596	15.996240601503759	714	1596
ortho4099	18957	17	0.44	0.394	0.808	1197	16.275689223057643	795	1197
ortho4100	6534	15	0.585	0.329	0.733	480	13.7937	252	480
ortho4101	21948	17	0.475	0.382	0.758	1368	16.399122807017545	747	1368
ortho4102	15879	17	0.435	0.206	0.707	996	16.53012048192771	552	996
ortho4103	9360	16	0.407	0.341	0.744	621	15.106280193236715	384	621
ortho4104	6849	16	0.399	0.346	0.761	468	14.98076923076923	255	468
ortho4105	19053	17	0.437	0.362	0.762	1170	16.379487179487178	861	1170
ortho4106	13563	17	0.41	0.356	0.752	897	15.193979933110368	492	897
ortho4107	8493	17	0.493	0.369	0.778	537	15.916201117318435	288	537
ortho4108	5424	16	0.535	0.339	0.702	378	14.785714285714286	81	378
ortho4109	10275	17	0.437	0.335	0.798	657	15.812785388127853	321	657
ortho4110	12120	17	0.415	0.201	0.706	768	16.3945	441	768
ortho4111	12894	17	0.472	0.342	0.754	810	15.91851851851852	348	810
ortho4112	43224	17	0.421	0.345	0.719	2757	15.856365614798694	1482	2757
ortho4113	24381	17	0.424	0.294	0.718	1536	15.9609	888	1536
ortho4114	27561	17	0.419	0.198	0.68	1824	15.473684210526315	717	1824
ortho4115	13062	16	0.639	0.356	0.725	873	14.972508591065292	366	873
ortho4116	14877	17	0.446	0.401	0.763	951	15.64353312302839	378	951
ortho4117	12567	17	0.538	0.117	0.632	843	15.832740213523131	318	843
[truncated: 669 more rows]
