# Supplementary material for: Resolving phylogenetic conflicts in Pandanales: the dual roles of gene flow and whole-genome duplication
Source: Front Plant Sci. 2025 Feb 24;16:1511582. doi: 10.3389/fpls.2025.1511582 (PMC11891173; doi:10.3389/fpls.2025.1511582)
Supplement: Supplementary Table 3 — Sample information for 12 additional samples from the Kew Tree of Life project (https://treeoflife.kew.org/tree-of-life/search-name/?order=Pandanales). [file Table3.xlsx]

## Sheet: Sheet1
Family	Species	Collector Information	Material sampled	No. of genes recovered	No. of bp recovered	Fasta file url
Velloziaceae	Vellozia sp.	Kubitzki & Feuerer 97-30 (K)	Herbarium	331	160356	https://sftp.kew.org/pub/paftol/current_release/fasta/by_recovery/INSDC.ERR4180201.Vellozia_sp.a353.fasta
Cyclanthaceae	Cyclanthus bipartitus	Chase, M.W. 34494 (K)	Live plant	345	194682	https://sftp.kew.org/pub/paftol/current_release/fasta/by_recovery/INSDC.ERR4179995.Cyclanthus_bipartitus.a353.fasta
Pandanaceae	Pandanus tectorius	Callmander, M.W. 920 (K)	DNA bank	343	181614	https://sftp.kew.org/pub/paftol/current_release/fasta/by_recovery/INSDC.ERR7618687.Pandanus_tectorius.a353.fasta
Pandanaceae	Sararanga sinuosa	Callmander, M.W.; T.J. Gallaher 919 (K)	DNA bank	346	176271	https://sftp.kew.org/pub/paftol/current_release/fasta/by_recovery/INSDC.ERR7618688.Sararanga_sinuosa.a353.fasta
Cyclanthaceae	Carludovica drudei	RBG Kew Living Collection 2007-1758	DNA bank	342	151809	https://sftp.kew.org/pub/paftol/current_release/fasta/by_recovery/INSDC.ERR10977928.Carludovica_drudei.a353.fasta
Pandanaceae	Benstonea parva	Callmander, M. 1195 (K)	DNA bank	343	177804	https://sftp.kew.org/pub/paftol/current_release/fasta/by_recovery/INSDC.ERR7620249.Benstonea_parva.a353.fasta
Pandanaceae	Freycinetia arborea	20140114-005 1-2 (L)	Herbarium	342	172395	https://sftp.kew.org/pub/paftol/current_release/fasta/by_recovery/INSDC.ERR7620250.Freycinetia_arborea.a353.fasta
Stemonaceae	Pentastemona sumatrana	Leiden B.G. 910375 (K)	DNA bank	338	133803	https://sftp.kew.org/pub/paftol/current_release/fasta/by_recovery/INSDC.ERR7620251.Pentastemona_sumatrana.a353.fasta
Stemonaceae	Stemona tuberosa	Wilkin, P. 923 (K)	DNA bank	346	175275	https://sftp.kew.org/pub/paftol/current_release/fasta/by_recovery/INSDC.ERR7620252.Stemona_tuberosa.a353.fasta
Triuridaceae	Sciaphila densiflora	Nou, P 22641 (NY)	Herbarium	273	77046	https://sftp.kew.org/pub/paftol/current_release/fasta/by_recovery/INSDC.ERR7620253.Sciaphila_densiflora.a353.fasta
Velloziaceae	Barbaceniopsis boliviensis	002 E1.2 (L)	Herbarium	332	144390	https://sftp.kew.org/pub/paftol/current_release/fasta/by_recovery/INSDC.ERR7620254.Barbaceniopsis_boliviensis.a353.fasta
Cyclanthaceae	Chorigyne pendula	Herrera, G. 8176 (K)	Herbarium	344	174888	https://sftp.kew.org/pub/paftol/current_release/fasta/by_recovery/INSDC.ERR10977935.Chorigyne_pendula.a353.fasta
Stemonaceae	Stichoneuron calcicola	Middleton, D.J. 2142 (K)	Herbarium	327	118134	https://sftp.kew.org/pub/paftol/current_release/fasta/by_recovery/INSDC.ERR10977936.Stichoneuron_calcicola.a353.fasta
