# Supplementary material for: Resolving phylogenetic conflicts in Pandanales: the dual roles of gene flow and whole-genome duplication
Source: Front Plant Sci. 2025 Feb 24;16:1511582. doi: 10.3389/fpls.2025.1511582 (PMC11891173; doi:10.3389/fpls.2025.1511582)
Supplement: Supplementary Table 4 — Raw Output File from HyDe Software. [file Table4.xlsx]

## Sheet: Table_S4
P1	Hybrid	P2	Zscore	Pvalue	Gamma	AAAA	AAAB	AABA	AABB	AABC	ABAA	ABAB	ABAC	ABBA	BAAA	ABBC	CABC	BACA	BCAA	ABCD
Acanthochlamys_bracteata_GCA_019914995	Lacandonia_schismatica_SRR19179849	Croomia_heterosepala_SRR6220063	14.328899808440257	0	0.24242782773308091	1120127	80434	155701	61620	30139	164303	48814	29321	52912	155904	28883	44906	40979	48212	15155
Acanthochlamys_bracteata_GCA_019914995	Talbotia_elegans_SRR19179852	Croomia_heterosepala_SRR6220063	11.029970793758409	0	0.9509413412167419	1248006	114086	116866	44369	25704	131827	41216	26189	102333	186468	50660	43434	33086	37440	15088
Acanthochlamys_bracteata_GCA_019914995	Triuris_sp_1_SRR19179850	Croomia_heterosepala_SRR6220063	13.163351452070224	0	0.23934821202130355	1110588	78456	161846	61261	30599	160050	49264	28891	53039	151780	28287	45678	41629	47515	15408
Acanthochlamys_bracteata_GCA_019914995	Triuris_sp_2_SRR19179851	Croomia_heterosepala_SRR6220063	13.238227379058184	0	0.23384596681052824	1132031	80050	165673	63005	31472	164434	50401	29654	54248	155649	29000	46829	42717	49026	15846
Acanthochlamys_bracteata_GCA_019914995	Lacandonia_schismatica_SRR19179849	Croomia_japonica_SRR6219921	14.075658042249248	0	0.24184615384615385	1076338	77890	148775	58804	28816	156263	46484	27945	50414	148472	27589	42550	38890	45686	14525
Acanthochlamys_bracteata_GCA_019914995	Talbotia_elegans_SRR19179852	Croomia_japonica_SRR6219921	10.867556147374872	0	0.9505573855615234	1203311	110805	112053	42705	24596	126288	39658	25153	98238	178330	48626	41517	31758	35793	14523
Acanthochlamys_bracteata_GCA_019914995	Triuris_sp_1_SRR19179850	Croomia_japonica_SRR6219921	13.21743389131143	0	0.24141973298599806	1068684	76278	155564	58755	29337	153085	47107	27721	50814	145137	27076	43653	39758	45343	14883
Acanthochlamys_bracteata_GCA_019914995	Triuris_sp_2_SRR19179851	Croomia_japonica_SRR6219921	12.853550886897054	0	0.23214965123652506	1093310	77907	159478	60493	30236	157414	48384	28520	52045	149097	27858	44729	40760	46809	15322
Acanthochlamys_bracteata_GCA_019914995	Lacandonia_schismatica_SRR19179849	Croomia_pauciflora_SRR8298337	13.216097565499872	0	0.24123808244930844	1037427	71722	142529	55466	26702	147827	44165	25801	47758	142921	25720	39732	36894	43057	13298
Acanthochlamys_bracteata_GCA_019914995	Talbotia_elegans_SRR19179852	Croomia_pauciflora_SRR8298337	10.516513824438329	0	0.9512785774767146	1169467	103517	108057	40619	22727	120152	37742	23382	93915	173045	45787	38913	30382	33673	13550
Acanthochlamys_bracteata_GCA_019914995	Triuris_sp_1_SRR19179850	Croomia_pauciflora_SRR8298337	11.51777058238862	0	0.232821341956346	1037494	70636	149786	55787	27507	145607	45348	25737	48516	140898	25437	41087	37996	42767	13712
Acanthochlamys_bracteata_GCA_019914995	Triuris_sp_2_SRR19179851	Croomia_pauciflora_SRR8298337	11.087307836563575	0	0.22402502910360886	1049920	71487	151912	56693	27951	147914	46028	26051	49107	142736	25856	41612	38436	43609	13891
Acanthochlamys_bracteata_GCA_019914995	Lacandonia_schismatica_SRR19179849	Freycinetia_multiflora_ERR2040706	11.450286823074624	0	0.1559045355925199	980489	55311	130185	55129	23133	142638	38789	21080	41807	138510	20852	36040	33178	42798	11705
Acanthochlamys_bracteata_GCA_019914995	Triuris_sp_1_SRR19179850	Freycinetia_multiflora_ERR2040706	10.12627120142152	0	0.15490788798266125	986789	55558	138968	55229	23905	141711	40412	21712	43128	137168	21099	37877	35041	42577	12271
Acanthochlamys_bracteata_GCA_019914995	Triuris_sp_2_SRR19179851	Freycinetia_multiflora_ERR2040706	10.013470835598449	0	0.15219101123595505	998510	56399	141066	56133	24315	143821	41042	22119	43751	139239	21402	38476	35567	43303	12431
Acanthochlamys_bracteata_GCA_019914995	Lacandonia_schismatica_SRR19179849	Pandanus_amaryllifolius_SRR13452149	10.317932767900151	0	0.14691588785046727	984945	56018	131038	55547	23368	144202	39573	21808	42324	138956	21630	36682	34149	43521	12403
Acanthochlamys_bracteata_GCA_019914995	Lacandonia_schismatica_SRR19179849	Pandanus_odorifer_SRR5927127	10.847631671793396	0	0.15117014547754584	950733	56153	129725	55069	23116	143872	38965	21443	41833	137333	21307	36597	33750	43591	12045
Acanthochlamys_bracteata_GCA_019914995	Lacandonia_schismatica_SRR19179849	Pandanus_tectorius_SRR19179847	11.348648034891289	0	0.14685696104722512	1130516	62010	151111	63825	26226	166455	45055	24214	48286	160750	23926	41833	38597	49783	13605
Acanthochlamys_bracteata_GCA_019914995	Lacandonia_schismatica_SRR19179849	Ludovia_sp_ERR3487374	10.391395752460125	0	0.20026534974570648	967669	57286	132083	50840	22730	136311	39990	21363	42707	133676	21494	36377	33470	39533	11773
Acanthochlamys_bracteata_GCA_019914995	Lacandonia_schismatica_SRR19179849	Stemona_collinsiae_SRR15465044	10.418039671074688	0	0.21613206864093837	1080399	83267	149732	59737	30755	156998	48911	30084	51896	149283	29505	43444	39762	46809	15403
Acanthochlamys_bracteata_GCA_019914995	Triuris_sp_1_SRR19179850	Pandanus_amaryllifolius_SRR13452149	8.922373920289182	0	0.14195139133497708	990534	56019	139267	55585	24234	142665	40969	22417	43387	137673	21598	38458	35670	43317	12638
Acanthochlamys_bracteata_GCA_019914995	Triuris_sp_2_SRR19179851	Pandanus_amaryllifolius_SRR13452149	8.757404493916114	0	0.13855038983540285	1004379	57080	141984	56682	24799	145522	41766	22975	44165	140039	22047	39311	36432	44361	12934
Acanthochlamys_bracteata_GCA_019914995	Talbotia_elegans_SRR19179852	Pandanus_odorifer_SRR5927127	8.885014988178574	0	0.9569468362868729	1052040	86699	101121	36830	20210	112364	34505	20822	86183	160078	40443	36802	28587	31388	12396
Acanthochlamys_bracteata_GCA_019914995	Triuris_sp_1_SRR19179850	Pandanus_odorifer_SRR5927127	10.192456728878025	0	0.15444147271382236	946412	55488	136631	54645	23744	140676	39786	21756	42500	134741	21151	37972	35204	42872	12287
Acanthochlamys_bracteata_GCA_019914995	Triuris_sp_2_SRR19179851	Pandanus_odorifer_SRR5927127	10.113210763714406	0	0.1522541671327889	958434	56461	139441	55754	24294	143383	40598	22363	43320	137141	21621	38807	35812	43814	12573
Acanthochlamys_bracteata_GCA_019914995	Talbotia_elegans_SRR19179852	Pandanus_tectorius_SRR19179847	8.647902093188703	0	0.9609084498012566	1255530	97900	118108	42505	22778	131107	40066	23500	100019	187643	45902	42327	32982	35986	13962
Acanthochlamys_bracteata_GCA_019914995	Triuris_sp_1_SRR19179850	Pandanus_tectorius_SRR19179847	10.401327266624824	0	0.14928957374424653	1125886	61292	158987	63067	26745	162848	46063	24472	49047	157255	23665	43232	40136	48879	13838
Acanthochlamys_bracteata_GCA_019914995	Triuris_sp_2_SRR19179851	Pandanus_tectorius_SRR19179847	10.21368214713009	0	0.14590414265307128	1143605	62579	162231	64309	27343	165924	46970	25078	49932	160254	24186	44137	40896	49927	14140
Acanthochlamys_bracteata_GCA_019914995	Talbotia_elegans_SRR19179852	Ludovia_sp_ERR3487374	10.385117080501603	0	0.9497663121480882	1104520	86532	102134	37591	19777	112596	34861	20419	86477	163036	39997	36234	28232	31123	12031
Acanthochlamys_bracteata_GCA_019914995	Triuris_sp_1_SRR19179850	Ludovia_sp_ERR3487374	9.329090551084033	0	0.19844513905586278	978687	57168	140515	51386	23603	136043	41385	21750	43861	133252	21710	38052	35097	39727	12261
Acanthochlamys_bracteata_GCA_019914995	Triuris_sp_2_SRR19179851	Ludovia_sp_ERR3487374	9.227276496293346	0	0.1952952320808336	990599	58052	143293	52348	24094	138304	42154	22260	44628	135531	22031	38852	35784	40566	12503
Acanthochlamys_bracteata_GCA_019914995	Triuris_sp_1_SRR19179850	Stemona_collinsiae_SRR15465044	9.840905624229938	0	0.21390778533635676	1073318	81333	156127	59718	31293	153802	49318	30003	52148	145941	28833	44284	40679	46144	15736
Acanthochlamys_bracteata_GCA_019914995	Triuris_sp_2_SRR19179851	Stemona_collinsiae_SRR15465044	9.92071042596669	0	0.2086004465893539	1097598	83406	160082	61586	32272	158486	50599	30927	53495	149909	29753	45570	41873	47611	16285
Acanthochlamys_bracteata_GCA_019914995	Talbotia_elegans_SRR19179852	Xerophyta_humilis_SRR8334914	9.354593203893156	0	0.012037442740489943	1220035	36633	26939	136444	10389	164078	12430	8942	13941	288535	13425	7891	10810	97431	5202
Croomia_heterosepala_SRR6220063	Freycinetia_multiflora_ERR2040706	Lacandonia_schismatica_SRR19179849	27.17510013836876	0	0.7310447892400335	966510	148545	51568	33698	17448	68744	27579	18973	44211	165076	42293	11962	17515	22563	7123
Freycinetia_multiflora_ERR2040706	Croomia_heterosepala_SRR6220063	Stemona_collinsiae_SRR15465044	15.815522051725747	0	0.06432059629883483	1082175	57639	47212	61230	10860	81201	17545	8110	20548	220939	18071	7605	14899	35895	4333
Croomia_heterosepala_SRR6220063	Freycinetia_multiflora_ERR2040706	Triuris_sp_1_SRR19179850	22.05686532496759	0	0.7777826933286145	969980	157150	51651	33545	18115	67672	28522	19725	46103	163152	43935	12174	17890	22471	7380
Croomia_heterosepala_SRR6220063	Freycinetia_multiflora_ERR2040706	Triuris_sp_2_SRR19179851	21.183232403878634	0	0.7825269659401154	978572	158593	52424	33887	18317	68240	29028	20029	46512	165338	44426	12352	18039	22756	7506
Croomia_heterosepala_SRR6220063	Pandanus_amaryllifolius_SRR13452149	Lacandonia_schismatica_SRR19179849	26.023740044512138	0	0.7375322250866744	975974	149106	52788	34111	18053	69770	28206	19338	44799	165524	43074	12270	18013	22743	7484
Croomia_heterosepala_SRR6220063	Pandanus_odorifer_SRR5927127	Lacandonia_schismatica_SRR19179849	27.351196451650296	0	0.7331155152401014	958883	150849	53247	34217	18145	69485	28009	19536	45062	167100	43466	12258	17884	23056	7423
Croomia_heterosepala_SRR6220063	Pandanus_tectorius_SRR19179847	Lacandonia_schismatica_SRR19179849	29.217699350175767	0	0.7358878504672897	1115111	172067	57909	38802	19878	79374	31737	21821	51422	191349	49056	13604	19703	25962	8259
Croomia_heterosepala_SRR6220063	Pandanus_utilis_SRR6374687	Lacandonia_schismatica_SRR19179849	18.409214003650174	0	0.7492081089642065	570829	83763	29726	19485	10340	39740	16318	11091	25779	93010	24201	7212	10197	13227	4431
Croomia_heterosepala_SRR6220063	Lacandonia_schismatica_SRR19179849	Xerophyta_humilis_SRR8334914	9.433240894729245	0	0.7908154651359109	930770	133456	129307	43369	36458	65915	40891	23952	50259	129955	39272	24783	34089	23691	12527
Pandanus_amaryllifolius_SRR13452149	Croomia_heterosepala_SRR6220063	Stemona_collinsiae_SRR15465044	14.23102006333802	0	0.05869634340222575	1106737	59430	49545	62949	11457	84276	18543	8704	21312	226388	19059	8030	15690	37452	4596
Croomia_heterosepala_SRR6220063	Pandanus_amaryllifolius_SRR13452149	Triuris_sp_1_SRR19179850	21.47240918469147	0	0.7788969469066165	981106	157965	52798	34163	18650	68591	29224	20128	46623	164016	44606	12488	18376	22707	7527
Croomia_heterosepala_SRR6220063	Pandanus_amaryllifolius_SRR13452149	Triuris_sp_2_SRR19179851	20.199768837449213	0	0.7850565761143433	992565	160162	53942	34634	18998	69520	29942	20547	47079	166741	45344	12738	18693	23123	7722
Pandanus_odorifer_SRR5927127	Croomia_heterosepala_SRR6220063	Stemona_collinsiae_SRR15465044	14.519373365842632	0	0.05834469650014462	1096066	59994	48871	64068	11528	85411	18490	8511	21314	230256	19163	7868	15580	37956	4508
Croomia_heterosepala_SRR6220063	Pandanus_odorifer_SRR5927127	Triuris_sp_1_SRR19179850	23.217832991840154	0	0.7679424788460696	951922	157749	52650	33855	18641	67595	28562	20045	46078	163740	44826	12328	17992	22778	7384
Croomia_heterosepala_SRR6220063	Pandanus_odorifer_SRR5927127	Triuris_sp_2_SRR19179851	22.153248631067406	0	0.7746453979055278	963036	160375	53699	34339	18937	68522	29239	20507	46770	166805	45593	12612	18311	23140	7594
Pandanus_tectorius_SRR19179847	Croomia_heterosepala_SRR6220063	Stemona_collinsiae_SRR15465044	16.75680774095828	0	0.06397356680169501	1250026	67222	54691	70522	12530	92026	20380	9257	23807	256623	21172	8595	17154	40876	4987
Croomia_heterosepala_SRR6220063	Pandanus_tectorius_SRR19179847	Triuris_sp_1_SRR19179850	25.204577803829476	0	0.7681904042312052	1111238	180230	57191	38620	20388	77550	32484	22494	52818	187849	50439	13694	19881	25711	8290
Croomia_heterosepala_SRR6220063	Pandanus_tectorius_SRR19179847	Triuris_sp_2_SRR19179851	24.088417238491598	0	0.7746655996341602	1124947	182755	58379	39062	20693	78471	33149	22909	53477	190985	51184	13962	20172	26073	8492
Pandanus_utilis_SRR6374687	Croomia_heterosepala_SRR6220063	Stemona_collinsiae_SRR15465044	11.02935567180643	0	0.061045444534175174	662119	35187	29446	36739	6971	48627	11160	5153	12823	131211	11309	4923	9543	22011	2795
Croomia_heterosepala_SRR6220063	Pandanus_utilis_SRR6374687	Triuris_sp_1_SRR19179850	14.04622727586447	0	0.8000648088139987	577808	89681	30101	19567	10767	39436	17099	11734	26975	93061	25574	7453	10609	13208	4477
Croomia_heterosepala_SRR6220063	Pandanus_utilis_SRR6374687	Triuris_sp_2_SRR19179851	12.688759065724883	0	0.8128951747088187	577537	90136	30611	19658	10900	39581	17409	12002	27180	93657	25809	7550	10733	13421	4600
Ludovia_sp_ERR3487374	Croomia_heterosepala_SRR6220063	Stemona_collinsiae_SRR15465044	14.604830119022166	0	0.06269102764382257	1073458	57400	46974	58994	10570	78049	17594	7882	20363	219927	18166	7201	14817	34676	4092
Croomia_heterosepala_SRR6220063	Talbotia_elegans_SRR19179852	Xerophyta_humilis_SRR8334914	8.279571644534649	0	0.006667674375640315	1146117	36586	27525	187244	13459	140642	9812	7266	11003	209630	10341	6476	8261	89869	4819
Croomia_heterosepala_SRR6220063	Triuris_sp_1_SRR19179850	Xerophyta_humilis_SRR8334914	8.83980032649846	0	0.7916852132110745	930248	131123	135640	43970	37325	65071	41630	23693	50523	127734	39112	25290	35030	23598	12697
Croomia_heterosepala_SRR6220063	Triuris_sp_2_SRR19179851	Xerophyta_humilis_SRR8334914	9.41788030127854	0	0.7904316606829757	941990	133587	137640	44647	38019	66042	42137	24174	51604	130282	39877	25817	35749	24055	13002
Croomia_japonica_SRR6219921	Croomia_pauciflora_SRR8298337	Stemona_collinsiae_SRR15465044	10.377880693212182	0	0.9837884782398919	1231171	83727	12077	5282	1533	15381	4274	1591	65444	332841	44647	1839	4216	5154	846
Croomia_japonica_SRR6219921	Freycinetia_multiflora_ERR2040706	Lacandonia_schismatica_SRR19179849	26.237360875562203	0	0.7308478038815117	936655	143019	49588	32437	16732	67320	26640	18405	42381	158674	40395	11529	16830	21848	6977
Freycinetia_multiflora_ERR2040706	Croomia_japonica_SRR6219921	Stemona_collinsiae_SRR15465044	15.350584842641101	0	0.06399465597862392	1050516	55794	47090	59115	10546	78769	17079	7861	19953	213535	17470	7445	14569	34859	4167
Croomia_japonica_SRR6219921	Freycinetia_multiflora_ERR2040706	Triuris_sp_1_SRR19179850	21.71013813366781	0	0.7734247469800849	939235	151812	49537	32473	17529	66494	27615	19039	44198	157055	42107	11750	17276	21707	7239
Croomia_japonica_SRR6219921	Freycinetia_multiflora_ERR2040706	Triuris_sp_2_SRR19179851	20.966366766530896	0	0.7787395311842042	952381	153561	50454	32849	17744	67163	28120	19354	44764	159590	42642	11972	17491	22026	7362
Croomia_japonica_SRR6219921	Pandanus_amaryllifolius_SRR13452149	Lacandonia_schismatica_SRR19179849	25.529538855791447	0	0.7338833729548315	950205	144464	51115	33170	17484	68894	27461	18967	43205	159848	41395	11939	17459	22183	7318
Croomia_japonica_SRR6219921	Pandanus_odorifer_SRR5927127	Lacandonia_schismatica_SRR19179849	25.964592329494963	0	0.7358837594261541	913140	143153	50629	32458	17127	66604	26714	18564	42718	158360	41034	11676	16913	21901	7049
Croomia_japonica_SRR6219921	Pandanus_tectorius_SRR19179847	Lacandonia_schismatica_SRR19179849	28.14918277650556	0	0.7349034534713136	1080298	165778	55614	37436	19108	77963	30750	21260	49285	183258	47056	13175	18964	25171	8043
Croomia_japonica_SRR6219921	Pandanus_utilis_SRR6374687	Lacandonia_schismatica_SRR19179849	17.674868945816684	0	0.7491024463555147	557768	81363	29082	19019	10089	39841	16014	10995	24986	90198	23365	7136	9932	12984	4404
Croomia_japonica_SRR6219921	Lacandonia_schismatica_SRR19179849	Xerophyta_humilis_SRR8334914	9.712564172114133	0	0.7812909424403878	904142	129035	125412	42120	35054	64783	39616	23343	48561	125437	37967	24256	32967	22923	12117
Pandanus_amaryllifolius_SRR13452149	Croomia_japonica_SRR6219921	Stemona_collinsiae_SRR15465044	13.88050477638357	0	0.05816661950062042	1080198	58121	49393	61427	11184	82217	18162	8508	20834	220253	18585	7963	15427	36507	4418
Croomia_japonica_SRR6219921	Pandanus_amaryllifolius_SRR13452149	Triuris_sp_1_SRR19179850	21.077785166587784	0	0.7757127475305462	955732	153960	51165	33420	18264	68034	28629	19707	45199	159163	43179	12154	17879	22201	7439
Croomia_japonica_SRR6219921	Pandanus_amaryllifolius_SRR13452149	Triuris_sp_2_SRR19179851	20.327343189556263	0	0.7802083824430719	969927	156417	52211	33888	18618	68954	29226	20141	45775	161938	43879	12445	18204	22625	7611
Pandanus_odorifer_SRR5927127	Croomia_japonica_SRR6219921	Stemona_collinsiae_SRR15465044	14.005210912399686	0	0.05804869580313354	1053761	57716	47989	61260	11076	82004	17853	8232	20528	220859	18413	7655	15137	36377	4292
Croomia_japonica_SRR6219921	Pandanus_odorifer_SRR5927127	Triuris_sp_1_SRR19179850	22.194189050670378	0	0.7673095014111007	907503	150469	49998	32356	17798	65038	27409	19087	43722	155865	42511	11704	17147	21702	7102
Croomia_japonica_SRR6219921	Pandanus_odorifer_SRR5927127	Triuris_sp_2_SRR19179851	21.586509999304415	0	0.7734979040521658	923448	153501	51056	32901	18164	66256	28038	19599	44645	159339	43322	12064	17519	22124	7327
Pandanus_tectorius_SRR19179847	Croomia_japonica_SRR6219921	Stemona_collinsiae_SRR15465044	15.889545230148965	0	0.06253892868265337	1215341	65386	54997	68137	12234	89324	19974	9041	23187	248311	20549	8500	16937	39764	4789
Croomia_japonica_SRR6219921	Pandanus_tectorius_SRR19179847	Triuris_sp_1_SRR19179850	24.186440970549466	0	0.7685166659997599	1073458	173903	54891	37248	19704	76131	31463	21880	50669	179933	48424	13194	19245	24841	8061
Croomia_japonica_SRR6219921	Pandanus_tectorius_SRR19179847	Triuris_sp_2_SRR19179851	23.58871321299545	0	0.7735068242409773	1092428	176890	56178	37768	20045	77165	32076	22312	51515	183457	49222	13505	19623	25237	8273
Pandanus_utilis_SRR6374687	Croomia_japonica_SRR6219921	Stemona_collinsiae_SRR15465044	10.611390978233725	0	0.060074006947591	648429	34487	30017	35948	6813	47813	11055	5099	12646	127757	11081	4965	9461	21683	2672
Croomia_japonica_SRR6219921	Pandanus_utilis_SRR6374687	Triuris_sp_1_SRR19179850	13.48637788593491	0	0.7998808307797072	564316	87523	29455	19245	10566	39607	16894	11544	26291	90498	24868	7307	10373	13025	4489
Croomia_japonica_SRR6219921	Pandanus_utilis_SRR6374687	Triuris_sp_2_SRR19179851	12.538573132837293	0	0.8116783336178931	568181	88334	29961	19385	10725	39810	17179	11817	26687	91389	25138	7440	10546	13248	4606
Ludovia_sp_ERR3487374	Croomia_japonica_SRR6219921	Stemona_collinsiae_SRR15465044	14.387113131606135	0	0.06293787949556282	1044553	55764	46840	57308	10224	75902	17183	7623	19878	212941	17602	7095	14508	33592	3961
Croomia_japonica_SRR6219921	Talbotia_elegans_SRR19179852	Xerophyta_humilis_SRR8334914	8.548214955156265	0	0.00701090520768646	1109187	35330	26769	180538	12966	136929	9443	7051	10651	202289	9953	6277	7915	86824	4645
Croomia_japonica_SRR6219921	Triuris_sp_1_SRR19179850	Xerophyta_humilis_SRR8334914	9.724541437220033	0	0.7748350276440163	904348	127015	131967	42936	36226	63779	40411	23162	49100	123562	37982	24732	33922	22873	12396
Croomia_japonica_SRR6219921	Triuris_sp_2_SRR19179851	Xerophyta_humilis_SRR8334914	9.89728141366809	0	0.7783848386546013	919976	129584	134252	43698	36953	64898	41102	23639	50220	126300	38779	25341	34661	23384	12713
Croomia_pauciflora_SRR8298337	Freycinetia_multiflora_ERR2040706	Lacandonia_schismatica_SRR19179849	27.148278269367413	0	0.7354700473172039	928920	142387	49024	31644	16400	63671	25718	17560	42194	157837	40112	11249	16307	21043	6611
Freycinetia_multiflora_ERR2040706	Croomia_pauciflora_SRR8298337	Stemona_collinsiae_SRR15465044	17.805051886570926	0	0.07306879971239832	1028659	54445	42933	57348	9806	76561	16094	7482	19346	208996	16994	6944	13565	33556	3958
Croomia_pauciflora_SRR8298337	Freycinetia_multiflora_ERR2040706	Triuris_sp_1_SRR19179850	22.850199284869124	0	0.7759943244801134	933952	151117	49205	31712	16958	63098	26660	18192	44161	156872	41845	11350	16747	21018	6948
Croomia_pauciflora_SRR8298337	Freycinetia_multiflora_ERR2040706	Triuris_sp_2_SRR19179851	22.082907127171925	0	0.7809387700415346	940705	151925	49713	31876	17131	63477	26971	18328	44457	158125	42101	11449	16873	21225	6975
Croomia_pauciflora_SRR8298337	Pandanus_amaryllifolius_SRR13452149	Lacandonia_schismatica_SRR19179849	26.262314184350945	0	0.7424382512217672	959489	146277	50878	32833	17297	66092	26983	18361	43846	162022	41492	11663	17139	21698	7104
Croomia_pauciflora_SRR8298337	Pandanus_odorifer_SRR5927127	Lacandonia_schismatica_SRR19179849	25.79961162793516	0	0.741648418208079	878952	137214	48271	30588	16167	61318	25043	17121	40961	152334	39169	10911	15958	20530	6513
Croomia_pauciflora_SRR8298337	Pandanus_tectorius_SRR19179847	Lacandonia_schismatica_SRR19179849	28.225771826123122	0	0.7414447166679838	1054146	160980	53772	35597	18171	72081	29054	19739	47817	178956	45234	12442	18008	23609	7495
Croomia_pauciflora_SRR8298337	Pandanus_utilis_SRR6374687	Lacandonia_schismatica_SRR19179849	18.412279453652197	0	0.759763676820379	571821	83605	29001	18949	10028	38405	15818	10672	25720	92849	23902	7032	9889	12812	4271
Croomia_pauciflora_SRR8298337	Lacandonia_schismatica_SRR19179849	Xerophyta_humilis_SRR8334914	9.255123735875898	0	0.7844212835984641	892242	126257	123036	41015	34144	61190	38657	22162	47237	123406	36887	22991	31981	21890	11569
Pandanus_amaryllifolius_SRR13452149	Croomia_pauciflora_SRR8298337	Stemona_collinsiae_SRR15465044	17.78321882802374	0	0.07202676451543277	1069138	57021	45125	60020	10407	80111	17027	8012	20364	217106	18074	7479	14327	35151	4213
Croomia_pauciflora_SRR8298337	Pandanus_amaryllifolius_SRR13452149	Triuris_sp_1_SRR19179850	22.322099380474096	0	0.7784765590641218	963921	155035	50923	32942	17807	65311	27905	19085	45606	160942	43221	11840	17388	21668	7259
Croomia_pauciflora_SRR8298337	Pandanus_amaryllifolius_SRR13452149	Triuris_sp_2_SRR19179851	21.76269102717199	0	0.7809937502770267	972258	156364	51691	33267	18067	65775	28326	19309	45946	162668	43604	11982	17621	21996	7330
Pandanus_odorifer_SRR5927127	Croomia_pauciflora_SRR8298337	Stemona_collinsiae_SRR15465044	17.598990826606723	0	0.07189088710219256	1000110	54140	42120	57493	9906	76886	16052	7472	19262	208514	17091	6917	13416	33818	3937
Croomia_pauciflora_SRR8298337	Pandanus_odorifer_SRR5927127	Triuris_sp_1_SRR19179850	22.67758560642659	0	0.7703358208955224	878092	144828	48029	30693	16632	60344	25769	17663	42285	151179	40820	11028	16110	20390	6668
Croomia_pauciflora_SRR8298337	Pandanus_odorifer_SRR5927127	Triuris_sp_2_SRR19179851	21.943881946889775	0	0.7749046206019501	881287	145623	48347	30766	16730	60446	25987	17839	42439	152000	40942	11117	16249	20494	6738
Pandanus_tectorius_SRR19179847	Croomia_pauciflora_SRR8298337	Stemona_collinsiae_SRR15465044	18.462185815958758	0	0.07177608264760647	1168765	62241	48708	64584	11075	84818	18222	8289	21807	237005	19410	7668	15251	37300	4457
Croomia_pauciflora_SRR8298337	Pandanus_tectorius_SRR19179847	Triuris_sp_1_SRR19179850	24.803427237818152	0	0.7721072436500471	1056114	169711	53411	35749	18695	70844	29935	20463	49633	176836	46956	12515	18228	23431	7675
Croomia_pauciflora_SRR8298337	Pandanus_tectorius_SRR19179847	Triuris_sp_2_SRR19179851	24.177505341947246	0	0.7763814161724855	1064460	170890	54182	35967	18869	71191	30273	20667	50042	178384	47220	12673	18456	23623	7765
Pandanus_utilis_SRR6374687	Croomia_pauciflora_SRR8298337	Stemona_collinsiae_SRR15465044	14.34574540310075	0	0.07745859592554595	652576	34525	27536	35699	6442	46949	10521	4880	12635	128546	11018	4732	8934	21102	2568
Croomia_pauciflora_SRR8298337	Pandanus_utilis_SRR6374687	Triuris_sp_1_SRR19179850	15.01309324481761	0	0.8016175797344728	576712	89259	29343	19035	10362	38225	16435	11249	26941	92740	25325	7164	10219	12802	4386
Croomia_pauciflora_SRR8298337	Pandanus_utilis_SRR6374687	Triuris_sp_2_SRR19179851	14.003113740822068	0	0.8115595339146539	577778	89681	29738	19116	10472	38278	16674	11403	27191	93307	25515	7237	10314	13006	4432
Ludovia_sp_ERR3487374	Croomia_pauciflora_SRR8298337	Stemona_collinsiae_SRR15465044	18.23283411036446	0	0.07658418553688824	1042931	55157	43354	56810	9683	75099	16357	7291	19712	212026	17378	6679	13736	33008	3810
Croomia_pauciflora_SRR8298337	Triuris_sp_1_SRR19179850	Xerophyta_humilis_SRR8334914	8.788744321321746	0	0.7806915306915306	893531	124221	129330	41804	35098	60637	39546	21981	47584	122047	36774	23541	33049	21913	11798
Croomia_pauciflora_SRR8298337	Triuris_sp_2_SRR19179851	Xerophyta_humilis_SRR8334914	8.78651849480067	0	0.7851676901275388	902244	125956	130748	42264	35591	61233	39990	22282	48301	123636	37294	23954	33448	22225	11997
Lacandonia_schismatica_SRR19179849	Freycinetia_multiflora_ERR2040706	Ludovia_sp_ERR3487374	25.447777621048225	0	0.15177734079564362	892963	44598	39991	47352	8605	142135	19314	12532	24331	158398	15148	13123	12784	43627	5104
Lacandonia_schismatica_SRR19179849	Freycinetia_multiflora_ERR2040706	Stemona_collinsiae_SRR15465044	27.815477535877946	0	0.314325660358516	924386	72114	49750	41692	12339	139664	27960	20061	34255	154948	23477	17267	17200	39182	7386
Freycinetia_multiflora_ERR2040706	Lacandonia_schismatica_SRR19179849	Triuris_sp_1_SRR19179850	10.449180706633742	0	0.012954888167522155	1043436	50389	40483	146093	18030	92480	13216	7981	14960	203881	14263	7578	12184	63061	5821
Freycinetia_multiflora_ERR2040706	Lacandonia_schismatica_SRR19179849	Triuris_sp_2_SRR19179851	11.030910014669843	0	0.013495414925460521	1055658	50570	40666	148011	18048	93806	13216	7937	15060	206796	14298	7639	12225	63941	5887
Freycinetia_multiflora_ERR2040706	Lacandonia_schismatica_SRR19179849	Xerophyta_humilis_SRR8334914	8.603669417321196	0	0.8661069093705935	815541	118433	109409	34610	29791	45998	32521	17420	46034	116061	35611	19098	27973	17472	9821
Freycinetia_multiflora_ERR2040706	Pandanus_tectorius_SRR19179847	Pandanus_amaryllifolius_SRR13452149	9.050816212680115	0	0.03734493452791178	1224561	11933	9459	26647	630	33844	4298	571	5165	362184	4343	537	3617	17395	310
Freycinetia_multiflora_ERR2040706	Pandanus_utilis_SRR6374687	Pandanus_amaryllifolius_SRR13452149	9.79682993720245	0	0.04758190327613104	786413	7610	5959	17179	426	22022	2527	395	3259	231035	2793	352	2238	11429	202
Freycinetia_multiflora_ERR2040706	Pandanus_tectorius_SRR19179847	Pandanus_odorifer_SRR5927127	14.742252746405624	0	0.03807681074766356	1132735	8589	4552	28387	394	33174	2038	317	3081	343104	2668	279	1662	17957	140
Ludovia_sp_ERR3487374	Freycinetia_multiflora_ERR2040706	Triuris_sp_1_SRR19179850	23.32979422354534	0	0.8629828765121852	908836	152609	40681	24865	13874	44733	20176	13248	49709	159096	46041	8949	13204	15415	5487
Ludovia_sp_ERR3487374	Freycinetia_multiflora_ERR2040706	Triuris_sp_2_SRR19179851	22.895087114868844	0	0.865982362295793	918110	154605	41209	25132	14132	45286	20497	13435	50447	161099	46620	9128	13423	15657	5564
Stemona_collinsiae_SRR15465044	Freycinetia_multiflora_ERR2040706	Triuris_sp_1_SRR19179850	22.954228039922693	0	0.7364309832182634	930682	148618	50014	34321	18017	71356	29091	20763	43704	153916	40906	12711	17585	23362	7692
Stemona_collinsiae_SRR15465044	Freycinetia_multiflora_ERR2040706	Triuris_sp_2_SRR19179851	22.41321610461072	0	0.7399272947591639	944525	150671	50937	34848	18307	72428	29697	21148	44352	156649	41617	12929	17850	23832	7785
Freycinetia_multiflora_ERR2040706	Talbotia_elegans_SRR19179852	Xerophyta_humilis_SRR8334914	8.85364573012799	0	0.007663306817298474	1008407	32305	24355	161584	11970	110939	8395	5876	9578	183132	8833	5256	6936	73357	3991
Freycinetia_multiflora_ERR2040706	Triuris_sp_1_SRR19179850	Xerophyta_humilis_SRR8334914	8.808321623230366	0	0.8512993262752647	821541	117285	116661	35908	31085	46301	33745	17815	46128	114898	35507	19756	29558	17790	10070
Freycinetia_multiflora_ERR2040706	Triuris_sp_2_SRR19179851	Xerophyta_humilis_SRR8334914	9.117153068979308	0	0.8493967828418231	827263	118450	117629	36256	31392	46894	34009	18110	46682	116352	35920	19994	29944	17994	10161
Lacandonia_schismatica_SRR19179849	Pandanus_amaryllifolius_SRR13452149	Ludovia_sp_ERR3487374	24.938352405670205	0	0.14774870344177274	918862	46439	41435	49081	9052	146089	20159	13222	25173	162696	15728	13747	13499	45434	5391
Lacandonia_schismatica_SRR19179849	Pandanus_amaryllifolius_SRR13452149	Stemona_collinsiae_SRR15465044	27.246478579891917	0	0.30552412809287227	932707	73278	50984	42661	12846	140971	28543	20600	34754	155693	24024	17948	17947	40280	7807
Pandanus_amaryllifolius_SRR13452149	Lacandonia_schismatica_SRR19179849	Triuris_sp_1_SRR19179850	9.250919173585034	0	0.01160772159349133	1047085	50926	40974	146214	18531	93664	13551	8461	15109	203964	14351	8081	12658	64004	6210
Pandanus_amaryllifolius_SRR13452149	Lacandonia_schismatica_SRR19179849	Triuris_sp_2_SRR19179851	9.560194359409085	0	0.01183228701517953	1063991	51720	41537	148892	18804	95537	13682	8559	15301	208018	14604	8232	12922	65351	6360
Pandanus_amaryllifolius_SRR13452149	Lacandonia_schismatica_SRR19179849	Xerophyta_humilis_SRR8334914	8.440944486532596	0	0.8628066732090285	845865	123042	113243	36317	31386	48266	34220	18682	47408	119906	37253	20276	29504	18848	10476
Lacandonia_schismatica_SRR19179849	Pandanus_odorifer_SRR5927127	Ludovia_sp_ERR3487374	22.932382663855773	0	0.14437081747802125	823602	42140	38698	44511	8214	132730	18428	12059	22829	148492	14528	12544	12390	41156	4835
Lacandonia_schismatica_SRR19179849	Pandanus_odorifer_SRR5927127	Stemona_collinsiae_SRR15465044	27.86451639406332	0	0.30649113534809974	919802	74156	51639	43112	12903	143061	28678	20895	35057	158271	24419	17917	17779	40867	7747
Lacandonia_schismatica_SRR19179849	Pandanus_tectorius_SRR19179847	Ludovia_sp_ERR3487374	25.602628744042605	0	0.14575484575484574	998951	50321	43430	52978	9496	158726	21687	14153	27026	177186	16959	14427	14093	48714	5612
Lacandonia_schismatica_SRR19179849	Pandanus_tectorius_SRR19179847	Stemona_collinsiae_SRR15465044	30.022304696140186	0	0.3100123189329255	1069129	84123	56028	48475	14252	162441	32232	23189	39530	179887	27341	19639	19734	45754	8468
Pandanus_tectorius_SRR19179847	Lacandonia_schismatica_SRR19179849	Triuris_sp_1_SRR19179850	10.083111074077248	0	0.011655752918805612	1195465	57526	46474	167422	20690	104092	15131	9039	16927	234469	16172	8591	13952	71902	6660
Pandanus_tectorius_SRR19179847	Lacandonia_schismatica_SRR19179849	Triuris_sp_2_SRR19179851	10.34263756009576	0	0.01178808200072601	1213852	58155	47052	170430	20862	106193	15258	9124	17109	238731	16288	8700	14158	73329	6792
Pandanus_tectorius_SRR19179847	Lacandonia_schismatica_SRR19179849	Xerophyta_humilis_SRR8334914	9.550570548265691	0	0.8603418128490045	935949	136915	125663	39705	34082	51558	37229	19921	52482	133424	41204	21556	32130	20121	11114
Lacandonia_schismatica_SRR19179849	Pandanus_utilis_SRR6374687	Ludovia_sp_ERR3487374	18.18161296592799	0	0.13891983531121338	573879	28262	24834	30239	5685	88097	12462	8174	15330	97825	9665	8277	8065	27555	3366
Lacandonia_schismatica_SRR19179849	Pandanus_utilis_SRR6374687	Stemona_collinsiae_SRR15465044	19.480813893030163	0	0.2927528675703858	549549	42003	29029	24738	7559	80229	16599	11939	19968	88436	13961	10406	10224	23075	4541
Pandanus_utilis_SRR6374687	Lacandonia_schismatica_SRR19179849	Triuris_sp_2_SRR19179851	8.627328664292591	0	0.014785730021122472	631203	30864	24661	84317	11228	54836	8289	5218	9430	118495	8904	4985	7658	37187	3884
Stemona_collinsiae_SRR15465044	Lacandonia_schismatica_SRR19179849	Xerophyta_humilis_SRR8334914	9.004919437068219	0	0.7715403422982885	893668	126744	123966	42931	34997	67874	40595	24558	48484	124069	37761	25200	33116	23961	12705
Lacandonia_schismatica_SRR19179849	Triuris_sp_2_SRR19179851	Triuris_sp_1_SRR19179850	8.657912731159701	0	0.003262624575469072	1427682	1812	1625	89939	200	80814	427	142	720	531229	700	150	528	65400	101
Pandanus_amaryllifolius_SRR13452149	Pandanus_utilis_SRR6374687	Pandanus_odorifer_SRR5927127	8.259213089855574	0	0.4180041870202373	736707	7476	4953	3486	121	6600	2652	141	3251	236837	2788	136	2118	2793	71
Ludovia_sp_ERR3487374	Pandanus_amaryllifolius_SRR13452149	Triuris_sp_1_SRR19179850	21.95087377198476	0	0.8701058888023313	936548	156867	42352	25630	14416	46456	21128	13848	51285	163929	47759	9300	13809	16026	5741
Ludovia_sp_ERR3487374	Pandanus_amaryllifolius_SRR13452149	Triuris_sp_2_SRR19179851	21.417738480817725	0	0.8728579643473261	943319	158761	42890	25872	14728	47004	21450	14049	51808	165655	48288	9497	14021	16252	5837
Stemona_collinsiae_SRR15465044	Pandanus_amaryllifolius_SRR13452149	Triuris_sp_1_SRR19179850	22.52888754023044	0	0.7390451275343362	941555	150269	51266	34990	18621	72557	29803	21289	44493	155379	41996	13214	18215	24056	8108
Stemona_collinsiae_SRR15465044	Pandanus_amaryllifolius_SRR13452149	Triuris_sp_2_SRR19179851	21.85863982923024	0	0.742615392410194	953893	152575	52424	35570	19061	73759	30490	21753	45147	158169	42833	13484	18547	24692	8239
Pandanus_amaryllifolius_SRR13452149	Talbotia_elegans_SRR19179852	Xerophyta_humilis_SRR8334914	8.480765372440953	0	0.0071643785613086436	1047412	33700	25712	169277	12582	116496	8802	6284	9960	190930	9455	5508	7565	77890	4297
Pandanus_amaryllifolius_SRR13452149	Triuris_sp_2_SRR19179851	Xerophyta_humilis_SRR8334914	8.64566920668832	0	0.850898162693805	860577	123527	122353	37946	33386	49390	35763	19377	48221	120955	37777	21305	31391	19248	11030
Ludovia_sp_ERR3487374	Pandanus_odorifer_SRR5927127	Triuris_sp_1_SRR19179850	21.843087263865257	0	0.865013162485331	834295	142243	39119	23284	13209	42020	19028	12672	46301	148959	43356	8470	12616	14754	5213
Ludovia_sp_ERR3487374	Pandanus_odorifer_SRR5927127	Triuris_sp_2_SRR19179851	20.765448631568713	0	0.870547184773989	839636	144043	39560	23508	13432	42419	19427	12809	46871	150443	43801	8634	12777	15011	5297
Stemona_collinsiae_SRR15465044	Pandanus_odorifer_SRR5927127	Triuris_sp_1_SRR19179850	23.79170781421872	0	0.7313954060302001	917560	150694	51200	34915	18562	72543	29454	21428	44324	156149	42316	12993	17914	24191	7955
Stemona_collinsiae_SRR15465044	Pandanus_odorifer_SRR5927127	Triuris_sp_2_SRR19179851	22.975053013885308	0	0.7372316802368616	930693	153413	52364	35493	18924	73939	30168	21918	45108	159202	43219	13310	18307	24807	8102
Pandanus_odorifer_SRR5927127	Triuris_sp_1_SRR19179850	Xerophyta_humilis_SRR8334914	8.574926526477304	0	0.8525316455696202	796603	116692	115169	35556	31204	46391	33459	18056	45582	113531	35715	19837	29395	17913	10238
Pandanus_odorifer_SRR5927127	Triuris_sp_2_SRR19179851	Xerophyta_humilis_SRR8334914	8.846989649550459	0	0.8494668328486359	801458	118102	116715	36022	31821	47052	33848	18469	46116	115107	36277	20199	29893	18201	10401
Ludovia_sp_ERR3487374	Pandanus_tectorius_SRR19179847	Triuris_sp_1_SRR19179850	23.022584003180366	0	0.8696430479854654	1010624	169180	43710	27399	14918	49974	22520	14652	55069	176792	51012	9691	14379	17078	5906
Ludovia_sp_ERR3487374	Pandanus_tectorius_SRR19179847	Triuris_sp_2_SRR19179851	22.374770690077636	0	0.8729626970833001	1018678	171241	44386	27691	15205	50647	22913	14890	55746	178862	51545	9908	14626	17313	6008
Stemona_collinsiae_SRR15465044	Pandanus_tectorius_SRR19179847	Triuris_sp_1_SRR19179850	25.221128453411392	0	0.7331100187062253	1064545	170504	55406	39188	20261	82170	33053	23813	49905	176683	46946	14351	19779	26891	8668
Stemona_collinsiae_SRR15465044	Pandanus_tectorius_SRR19179847	Triuris_sp_2_SRR19179851	24.590326192742687	0	0.7370734679665738	1083251	173541	56791	39885	20715	83794	33844	24324	50779	180307	47924	14696	20226	27582	8863
Pandanus_tectorius_SRR19179847	Talbotia_elegans_SRR19179852	Xerophyta_humilis_SRR8334914	9.093105328997012	0	0.007302141049319379	1142249	36647	27778	183493	13460	123749	9346	6581	10627	207579	10022	5837	7926	82733	4474
Pandanus_tectorius_SRR19179847	Triuris_sp_1_SRR19179850	Xerophyta_humilis_SRR8334914	9.766213073181463	0	0.8447572046548467	935550	134266	132618	40814	35257	51385	38266	20054	52131	131260	40622	22068	33346	20055	11373
Pandanus_tectorius_SRR19179847	Triuris_sp_2_SRR19179851	Xerophyta_humilis_SRR8334914	9.980962395791112	0	0.8432840289837715	943944	135772	134215	41291	35773	52161	38674	20393	52756	133130	41198	22375	33845	20323	11551
Ludovia_sp_ERR3487374	Pandanus_utilis_SRR6374687	Triuris_sp_1_SRR19179850	16.279760093504667	0	0.8784538096567123	581473	94806	25175	15549	8740	28183	12936	8617	31821	98266	29439	5839	8296	9792	3645
Ludovia_sp_ERR3487374	Pandanus_utilis_SRR6374687	Triuris_sp_2_SRR19179851	15.414942234610594	0	0.884301732925586	585756	96217	25735	15707	8965	28512	13210	8825	32295	99415	29787	6001	8500	10013	3722
Stemona_collinsiae_SRR15465044	Pandanus_utilis_SRR6374687	Triuris_sp_1_SRR19179850	14.82474953835901	0	0.7651970907784862	556250	86052	29420	20205	10901	41856	17590	12563	26112	88704	24374	7817	10575	13930	4786
Stemona_collinsiae_SRR15465044	Pandanus_utilis_SRR6374687	Triuris_sp_2_SRR19179851	13.784792873451124	0	0.7765647743813683	560968	87046	29999	20430	11127	42097	17974	12798	26510	89895	24828	8027	10757	14256	4872
Ludovia_sp_ERR3487374	Talbotia_elegans_SRR19179852	Xerophyta_humilis_SRR8334914	9.627647364220518	0	0.008328921372399632	1022078	32676	24820	161988	11944	110794	8396	5922	9686	184639	8917	5201	6996	73218	3998
Stemona_collinsiae_SRR15465044	Triuris_sp_1_SRR19179850	Xerophyta_humilis_SRR8334914	8.723289821310251	0	0.7738130637327783	895962	125285	130385	43564	36007	67046	41282	24515	49089	122555	37702	25677	34086	23824	13007
Stemona_collinsiae_SRR15465044	Triuris_sp_2_SRR19179851	Xerophyta_humilis_SRR8334914	9.55636758876422	0	0.7668950194408443	910287	127847	132667	44464	36800	68420	41946	25161	50230	125218	38575	26303	34982	24486	13350
Xerophyta_humilis_SRR8334914	Talbotia_elegans_SRR19179852	Xerophyta_villosa_ERR2040709	36.58122589621011	0	0.5889031560451443	1110230	33811	20785	17057	2114	34291	10974	2324	19688	389259	19335	2229	10893	18242	1407
Acanthochlamys_bracteata_GCA_019914995	Pandanus_amaryllifolius_SRR13452149	Croomia_japonica_SRR6219921	3.7104587346784696	0.00010347176111247247	0.029673119644557284	1087240	77072	62716	62798	16514	178186	32223	24122	33158	165807	22745	22103	19927	53912	9454
Croomia_pauciflora_SRR8298337	Pandanus_utilis_SRR6374687	Pandanus_tectorius_SRR19179847	3.680617166800316	0.00011636672717019181	0.004028899277518061	750440	6000	5634	60550	999	73112	1962	824	2199	161888	1736	874	1633	37127	459
Croomia_japonica_SRR6219921	Ludovia_sp_ERR3487374	Lacandonia_schismatica_SRR19179849	3.676272546808496	0.00011836529106834526	0.9516212043232115	924613	145216	50790	28200	16306	63780	27354	18320	43995	153743	41051	11681	16841	19589	6783
Croomia_heterosepala_SRR6220063	Xerophyta_villosa_ERR2040709	Xerophyta_humilis_SRR8334914	3.672109407117712	0.00012031055229744236	0.003957346994574837	968183	34990	31858	149416	14438	114176	10984	7488	11534	171076	10071	7141	9328	70327	5231
Croomia_pauciflora_SRR8298337	Pandanus_utilis_SRR6374687	Pandanus_odorifer_SRR5927127	3.666727583532857	0.00012286971943775704	0.004500285085933046	618338	6742	4841	50600	990	61199	1713	819	1934	135539	1725	746	1407	31384	395
Pandanus_utilis_SRR6374687	Lacandonia_schismatica_SRR19179849	Xerophyta_villosa_ERR2040709	3.645464572725146	0.0001334885968287125	0.9046949676693843	482098	63747	60723	19359	16343	25842	18681	9754	25117	64819	19215	10581	15726	9868	5537
Croomia_pauciflora_SRR8298337	Lacandonia_schismatica_SRR19179849	Talbotia_elegans_SRR19179852	3.6362152055565984	0.00013837123857962652	0.8904570622082293	986695	131191	136801	43529	35900	67585	42520	23059	50722	137359	38879	24827	35705	23872	12122
Pandanus_tectorius_SRR19179847	Stemona_collinsiae_SRR15465044	Xerophyta_humilis_SRR8334914	3.6351248184059397	0.00013895774510497283	0.9645955175256113	1005830	161125	76039	32331	23915	58162	31429	20056	56004	154011	47934	15788	22363	19157	8953
Croomia_japonica_SRR6219921	Croomia_heterosepala_SRR6220063	Stemona_collinsiae_SRR15465044	3.614898057153341	0.00015026900926851106	0.99704367843945	1378470	99076	6515	2406	797	8180	2162	782	84453	383647	56479	944	2169	2473	401
Pandanus_amaryllifolius_SRR13452149	Pandanus_utilis_SRR6374687	Ludovia_sp_ERR3487374	3.594066973941737	0.0001628155936173048	0.9949613911476148	769722	55752	6383	2476	737	7599	2230	751	50807	182110	29844	979	1980	2276	419
Croomia_pauciflora_SRR8298337	Lacandonia_schismatica_SRR19179849	Triuris_sp_2_SRR19179851	3.5899805635683455	0.00016538914345809452	0.004174542637108678	1108837	52245	43186	163995	19687	115928	14903	9281	15528	208958	14452	8808	12994	74003	6735
Stemona_collinsiae_SRR15465044	Xerophyta_villosa_ERR2040709	Xerophyta_humilis_SRR8334914	3.587481450541219	0.0001669817486259495	0.0040195124916418455	918879	32925	29822	141728	13668	113621	10649	7346	11178	163185	9696	7209	9094	69595	5067
Acanthochlamys_bracteata_GCA_019914995	Xerophyta_villosa_ERR2040709	Stemona_collinsiae_SRR15465044	3.584457362836727	0.00016892809133550735	0.9799362096461359	986982	92870	94003	34867	21336	99851	33936	21390	79407	143327	40371	33876	26617	28666	12233
Croomia_heterosepala_SRR6220063	Pandanus_tectorius_SRR19179847	Pandanus_amaryllifolius_SRR13452149	3.55278545336567	0.00019062808397218856	0.0032466534888722746	1222536	12546	10763	101156	2076	123986	3834	1711	4151	272879	3568	1607	3088	61822	914
Ludovia_sp_ERR3487374	Talbotia_elegans_SRR19179852	Xerophyta_villosa_ERR2040709	3.547205225346486	0.00019471146871308243	0.0033076305781375393	1000334	29958	25857	151550	11544	105336	8719	5663	9193	177268	8273	5297	7154	67594	4007
Freycinetia_multiflora_ERR2040706	Pandanus_amaryllifolius_SRR13452149	Pandanus_odorifer_SRR5927127	3.5297041948748906	0.00020805440851057178	0.016610773422762525	1008893	11242	9473	22704	600	28833	3937	528	4254	303320	3802	525	3502	14920	259
Stemona_collinsiae_SRR15465044	Lacandonia_schismatica_SRR19179849	Talbotia_elegans_SRR19179852	3.5092078819961685	0.00022476536799342917	0.8824559355667094	1013130	135621	141060	46909	37779	77216	45902	26175	53462	141317	40969	28047	37610	26850	13842
Croomia_pauciflora_SRR8298337	Triuris_sp_2_SRR19179851	Talbotia_elegans_SRR19179852	3.492214124589784	0.00023956190596441385	0.8889891696750902	996798	130341	144734	44930	37179	67332	43946	23148	51826	137285	39053	25796	37019	24028	12620
Pandanus_amaryllifolius_SRR13452149	Talbotia_elegans_SRR19179852	Xerophyta_villosa_ERR2040709	3.477451779983503	0.00025314799779718733	0.003201398976929273	999632	30221	26131	153519	12045	107294	8735	5722	9200	178895	8493	5472	7456	69808	4103
Croomia_japonica_SRR6219921	Xerophyta_villosa_ERR2040709	Xerophyta_humilis_SRR8334914	3.4769320945293223	0.0002536391165890439	0.0038041350578745595	943573	33788	31176	145616	14058	112055	10752	7335	11267	166510	9776	6957	9144	68677	5132
Croomia_japonica_SRR6219921	Ludovia_sp_ERR3487374	Pandanus_utilis_SRR6374687	3.465229792763558	0.00026493614321221326	0.05337504740235116	650860	33349	32920	23611	5176	52298	13626	5379	14189	124615	11083	5502	10626	18095	2459
Croomia_heterosepala_SRR6220063	Croomia_pauciflora_SRR8298337	Pandanus_utilis_SRR6374687	3.4224387188837553	0.00031036038697529467	0.9960253727227008	716506	62185	7924	2694	1162	9026	2449	1251	63845	155237	35084	1772	2340	2509	734
Acanthochlamys_bracteata_GCA_019914995	Xerophyta_villosa_ERR2040709	Pandanus_utilis_SRR6374687	3.387319838211739	0.00035294775151006874	0.9749668120614451	591470	44436	54849	19782	10945	58251	19122	11092	44827	82951	20550	19555	15398	16634	6706
Croomia_pauciflora_SRR8298337	Lacandonia_schismatica_SRR19179849	Triuris_sp_1_SRR19179850	3.334378695646328	0.00042750704795890826	0.003927847010698126	1091953	51716	42734	161674	19543	114173	14844	9203	15423	205516	14354	8747	12837	72710	6663
Acanthochlamys_bracteata_GCA_019914995	Xerophyta_villosa_ERR2040709	Xerophyta_humilis_SRR8334914	3.28230714797404	0.0005148664703535921	0.00582866056747755	1037003	34854	30977	108319	11068	132637	13996	8826	14549	236011	13148	8532	12376	76376	5444
Pandanus_amaryllifolius_SRR13452149	Lacandonia_schismatica_SRR19179849	Talbotia_elegans_SRR19179852	3.2049085774273953	0.0006755908587210424	0.9397911263755518	937131	128427	126114	38583	33204	53315	37724	19513	51132	133691	39213	21772	32965	20331	11193
Stemona_collinsiae_SRR15465044	Croomia_pauciflora_SRR8298337	Triuris_sp_2_SRR19179851	3.193171559136845	0.0007036610875099658	0.9889217008347131	1022684	184530	40110	21203	13554	48802	20554	15331	78488	183875	63929	11685	13911	15662	6396
Croomia_heterosepala_SRR6220063	Lacandonia_schismatica_SRR19179849	Triuris_sp_2_SRR19179851	3.172177507493786	0.0007565679628460664	0.0035500861552750246	1196044	57220	47385	179617	21887	129020	16540	10514	17121	229029	16101	9975	14472	82699	7507
Croomia_japonica_SRR6219921	Croomia_pauciflora_SRR8298337	Xerophyta_villosa_ERR2040709	3.159438583408279	0.0007904330884436206	0.9975856861918809	1000948	186727	9520	3934	2775	11970	3659	3063	117288	184288	82442	2923	2782	3135	1459
Acanthochlamys_bracteata_GCA_019914995	Talbotia_elegans_SRR19179852	Triuris_sp_1_SRR19179850	3.1475838278500534	0.0008231959712992065	0.9819231734873212	1118720	177096	96267	45479	33328	107299	44543	34988	95386	160155	64026	37249	31364	33786	17470
Pandanus_amaryllifolius_SRR13452149	Pandanus_tectorius_SRR19179847	Pandanus_odorifer_SRR5927127	3.126867233688458	0.0008834657223876219	0.037247960597198704	1176909	8364	4976	9235	190	12635	2980	156	3222	385820	2863	121	2057	6145	67
Acanthochlamys_bracteata_GCA_019914995	Pandanus_amaryllifolius_SRR13452149	Croomia_pauciflora_SRR8298337	3.0602593839610197	0.0011057957857301126	0.02428340158080183	1094753	73606	62572	62358	15865	176763	31620	22913	32385	167536	22035	21255	19591	53427	8976
Croomia_heterosepala_SRR6220063	Ludovia_sp_ERR3487374	Pandanus_utilis_SRR6374687	3.0445738636110526	0.001165120134359432	0.04646857354438582	669889	34291	34126	24279	5362	52611	13978	5438	14480	129137	11357	5650	10968	18540	2548
Acanthochlamys_bracteata_GCA_019914995	Talbotia_elegans_SRR19179852	Triuris_sp_2_SRR19179851	3.0129254564341736	0.0012937816044805706	0.9829653471869294	1138632	180997	98007	46330	34234	109515	45425	35854	97647	163785	65526	38287	32077	34506	17962
Acanthochlamys_bracteata_GCA_019914995	Xerophyta_humilis_SRR8334914	Pandanus_odorifer_SRR5927127	2.9882177976160293	0.0014031167140958756	0.9835075644438673	942471	77309	98451	33426	19377	100843	32664	19351	78105	141205	36643	35173	27546	28333	11755
Pandanus_odorifer_SRR5927127	Pandanus_amaryllifolius_SRR13452149	Ludovia_sp_ERR3487374	2.982358758818806	0.0014302520957298892	0.9960830766800916	988442	72974	9524	3594	1086	11449	3346	1127	66413	241417	38952	1395	2841	3237	566
Ludovia_sp_ERR3487374	Triuris_sp_1_SRR19179850	Talbotia_elegans_SRR19179852	2.980170836391232	0.0014405074348845526	0.9030303030303031	932504	121612	134833	40160	33939	53970	39360	19548	46810	128840	35568	21875	33817	20112	11154
Pandanus_utilis_SRR6374687	Xerophyta_villosa_ERR2040709	Xerophyta_humilis_SRR8334914	2.9709461353719018	0.0014844882020901284	0.004287997505165088	558896	19964	17936	82658	8219	57690	6029	4002	6359	95386	5680	3827	5282	37361	2921
Pandanus_utilis_SRR6374687	Talbotia_elegans_SRR19179852	Xerophyta_villosa_ERR2040709	2.9508573417679327	0.001584534807708815	0.0035540013941741805	622221	18576	16266	92613	7416	65094	5417	3633	5728	107791	5358	3493	4664	42264	2612
Lacandonia_schismatica_SRR19179849	Croomia_pauciflora_SRR8298337	Stemona_collinsiae_SRR15465044	2.9476042870740784	0.0016013020794845012	0.010314333245775327	1007173	48644	40008	76388	11575	174212	19872	14804	20461	182378	15449	13044	13510	61270	6127
Croomia_pauciflora_SRR8298337	Pandanus_tectorius_SRR19179847	Pandanus_odorifer_SRR5927127	2.907677474313686	0.0018206855641396125	0.002006467656381741	1108383	8445	5383	95509	1114	111545	2000	1015	2188	251621	2025	793	1508	56971	438
Lacandonia_schismatica_SRR19179849	Croomia_japonica_SRR6219921	Stemona_collinsiae_SRR15465044	2.904174544753638	0.0018411811641669829	0.010081014090130255	1061069	51854	45488	81190	12750	184680	21683	16171	22289	193406	16671	14665	15147	65463	6909
Croomia_heterosepala_SRR6220063	Talbotia_elegans_SRR19179852	Xerophyta_villosa_ERR2040709	2.896525537596319	0.001886666420622074	0.0025694313243907045	1078268	32477	27534	168123	12691	128649	9741	6616	10149	193369	9187	6371	7991	79744	4610
Freycinetia_multiflora_ERR2040706	Stemona_collinsiae_SRR15465044	Xerophyta_humilis_SRR8334914	2.89601879467137	0.0018897155670416499	0.9698555391564918	878474	140489	65984	28239	20827	52200	27565	17675	49250	134537	41577	14045	19515	17066	7854
Pandanus_odorifer_SRR5927127	Pandanus_tectorius_SRR19179847	Pandanus_utilis_SRR6374687	2.894853562795009	0.001896743934422851	0.9485184076623765	737789	6165	2972	1937	61	5109	1765	67	4934	237503	3187	95	1223	1756	29
Pandanus_tectorius_SRR19179847	Pandanus_utilis_SRR6374687	Xerophyta_humilis_SRR8334914	2.8256365620889663	0.002359400968821146	0.997419072615923	639953	122171	4691	2055	1459	4784	1878	1389	70281	116869	53122	1118	1297	1389	664
Acanthochlamys_bracteata_GCA_019914995	Pandanus_utilis_SRR6374687	Croomia_heterosepala_SRR6220063	2.8247084337622677	0.0023662453058792554	0.028615943910672553	664619	45505	36854	37997	10022	105688	19293	14508	19844	98380	13670	13297	11928	32195	5976
Croomia_heterosepala_SRR6220063	Stemona_collinsiae_SRR15465044	Xerophyta_humilis_SRR8334914	2.8176120790994954	0.002419173149787679	0.9916677422593182	1048133	185951	50405	21724	16626	44117	21143	14845	90291	177672	69211	13935	15580	14359	7287
Acanthochlamys_bracteata_GCA_019914995	Stemona_collinsiae_SRR15465044	Ludovia_sp_ERR3487374	2.786140913409132	0.002667043106171496	0.024800456100342073	1031579	59590	77396	58997	16268	164850	31629	20072	32325	156596	19411	24075	22659	49471	9006
Croomia_japonica_SRR6219921	Stemona_collinsiae_SRR15465044	Xerophyta_villosa_ERR2040709	2.728124381216184	0.003184832241787894	0.9913161645288522	944416	159328	44516	18865	14198	40221	18341	12574	78159	157042	58836	11993	13527	12494	6213
Ludovia_sp_ERR3487374	Triuris_sp_2_SRR19179851	Talbotia_elegans_SRR19179852	2.7265634295203136	0.0031999353148908227	0.9117155810069196	941284	123115	136895	40655	34522	54724	39915	19930	47557	130567	36221	22264	34295	20322	11351
Stemona_collinsiae_SRR15465044	Ludovia_sp_ERR3487374	Triuris_sp_1_SRR19179850	2.712925731325541	0.0033346536713256825	0.9584264640143049	917250	149221	50525	30334	17301	67612	29683	20468	44691	148998	41315	12766	17817	21298	7512
Stemona_collinsiae_SRR15465044	Croomia_pauciflora_SRR8298337	Triuris_sp_1_SRR19179850	2.707900958931591	0.0033855617010862815	0.9905069332361466	1008471	182344	39737	20866	13387	47988	20319	15130	77393	181106	62904	11536	13761	15421	6273
Acanthochlamys_bracteata_GCA_019914995	Xerophyta_humilis_SRR8334914	Pandanus_amaryllifolius_SRR13452149	2.6661404910976945	0.0038364257045316874	0.985406648546937	1008741	80547	103280	35116	20116	105852	34418	20433	81550	148725	38218	36674	28952	29781	12486
Croomia_heterosepala_SRR6220063	Lacandonia_schismatica_SRR19179849	Triuris_sp_1_SRR19179850	2.6619727355302603	0.003884252546767164	0.0030314608008317726	1171222	56197	46480	175511	21498	126085	16336	10325	16820	223015	15816	9838	14111	80443	7358
Pandanus_amaryllifolius_SRR13452149	Pandanus_tectorius_SRR19179847	Ludovia_sp_ERR3487374	2.6497818843702956	0.004027229703511326	0.9968308535209754	1183951	85940	10254	4096	1107	11802	3860	1220	78092	285053	45127	1516	3160	3553	665
Croomia_japonica_SRR6219921	Lacandonia_schismatica_SRR19179849	Triuris_sp_2_SRR19179851	2.617262893131901	0.00443193917033069	0.0030009513654328714	1154140	55056	45334	172083	20907	124580	15936	10072	16406	218904	15318	9602	13936	79177	7288
Stemona_collinsiae_SRR15465044	Croomia_heterosepala_SRR6220063	Triuris_sp_2_SRR19179851	2.5873631464715983	0.004835711969271239	0.9913217934960108	1115732	203445	45978	23733	15572	54119	23175	17293	86916	203499	71450	13423	16015	17757	7411
Acanthochlamys_bracteata_GCA_019914995	Stemona_collinsiae_SRR15465044	Pandanus_odorifer_SRR5927127	2.580412312857282	0.004934151170425283	0.02399221873986815	1035198	63529	80692	60869	17336	173288	33776	22092	34442	161255	20607	26175	24246	52498	9924
Croomia_heterosepala_SRR6220063	Pandanus_tectorius_SRR19179847	Freycinetia_multiflora_ERR2040706	2.5653235180859255	0.00515400988431991	0.004863921068676902	1195244	27297	24978	81042	4776	113776	9229	3968	9580	259072	8147	3730	7641	52069	2052
Ludovia_sp_ERR3487374	Lacandonia_schismatica_SRR19179849	Talbotia_elegans_SRR19179852	2.5615302479537045	0.005210635264032981	0.9220052529405047	920550	121799	127006	38813	32611	53888	38130	19274	46204	128731	35728	21134	32334	19728	10689
Pandanus_tectorius_SRR19179847	Talbotia_elegans_SRR19179852	Xerophyta_villosa_ERR2040709	2.5519485732520644	0.005356141594443864	0.0022220429139796294	1106902	33164	28644	170437	12950	116456	9682	6120	10040	197463	9222	5845	7939	76102	4429
Pandanus_utilis_SRR6374687	Triuris_sp_1_SRR19179850	Xerophyta_villosa_ERR2040709	2.54306592118922	0.005494248209620078	0.9238214174211676	489871	63964	65821	20121	17371	26515	19633	9956	25551	65213	19383	11034	16851	10062	5897
Freycinetia_multiflora_ERR2040706	Pandanus_tectorius_SRR19179847	Stemona_collinsiae_SRR15465044	2.527533901727406	0.005743357042591324	0.9952629085741355	1132292	118768	23663	9259	3929	26013	8919	4214	80353	241484	53245	4657	7211	7653	2197
Lacandonia_schismatica_SRR19179849	Croomia_heterosepala_SRR6220063	Stemona_collinsiae_SRR15465044	2.5036475807608753	0.006146035741405154	0.008452803856889114	1101378	53890	45950	85106	13287	192493	22583	16753	23116	201786	17408	14974	15710	68799	7080
Pandanus_tectorius_SRR19179847	Pandanus_utilis_SRR6374687	Xerophyta_villosa_ERR2040709	2.5008404461397578	0.006194964159501604	0.9977515542946822	634657	115407	4447	1853	1259	4587	1704	1208	67823	114716	50303	1067	1168	1269	607
Croomia_pauciflora_SRR8298337	Pandanus_utilis_SRR6374687	Pandanus_amaryllifolius_SRR13452149	2.500192893109179	0.006206299877964394	0.002839095521284817	757909	7278	6314	61563	1215	74332	2206	1024	2375	164491	2058	960	1814	37914	541
Pandanus_utilis_SRR6374687	Triuris_sp_2_SRR19179851	Xerophyta_villosa_ERR2040709	2.4782963808429503	0.006600582077417538	0.926160012332357	492894	64640	66764	20357	17696	26904	19878	10196	25886	65819	19701	11282	17068	10296	6028
Pandanus_utilis_SRR6374687	Lacandonia_schismatica_SRR19179849	Talbotia_elegans_SRR19179852	2.469723768955098	0.0067608794430451535	0.9352971443272446	553810	73039	71584	22383	18947	30504	21880	11379	29151	76123	22313	12530	18747	11696	6566
Croomia_japonica_SRR6219921	Stemona_collinsiae_SRR15465044	Xerophyta_humilis_SRR8334914	2.462657643981839	0.006895583481222767	0.9925224475233395	1018847	180508	49116	21264	16260	44004	20761	14728	87526	172243	67015	13588	15198	14027	7198
Acanthochlamys_bracteata_GCA_019914995	Xerophyta_humilis_SRR8334914	Pandanus_utilis_SRR6374687	2.46173502918755	0.006913345402901783	0.9819642205184373	603014	46104	59818	20742	11792	61218	20248	12072	47144	85222	21958	21279	16667	17344	7337
Acanthochlamys_bracteata_GCA_019914995	Pandanus_tectorius_SRR19179847	Croomia_heterosepala_SRR6220063	2.458715893717596	0.006971751684439309	0.018161490005726595	1262528	87392	71091	73024	18520	208743	37019	27406	37685	195356	25728	24323	22468	62708	10617
Triuris_sp_1_SRR19179850	Xerophyta_villosa_ERR2040709	Xerophyta_humilis_SRR8334914	2.4461228195748452	0.007220093376134051	0.003142794383522295	851507	28697	25908	129407	12064	162862	11413	9536	11785	150122	9314	9177	8996	82610	5620
Pandanus_tectorius_SRR19179847	Pandanus_odorifer_SRR5927127	Xerophyta_humilis_SRR8334914	2.418764427920017	0.007786658399428159	0.9986348245480101	970912	195115	6951	2053	1688	4512	1901	1346	113090	186125	85641	1280	1569	1233	624
Pandanus_utilis_SRR6374687	Ludovia_sp_ERR3487374	Stemona_collinsiae_SRR15465044	2.417894451158569	0.007805299320764236	0.9674702774108322	634615	55837	32211	13906	5965	32194	13512	5790	25230	121204	19667	5434	10411	10685	2715
Stemona_collinsiae_SRR15465044	Ludovia_sp_ERR3487374	Triuris_sp_2_SRR19179851	2.416074183488888	0.007844429114471252	0.9631466599698644	931252	152223	51637	30912	17689	68937	30325	21033	45666	152171	42348	13078	18211	21910	7656
Pandanus_amaryllifolius_SRR13452149	Pandanus_tectorius_SRR19179847	Stemona_collinsiae_SRR15465044	2.3968880604164604	0.008267479720021953	0.9978056426332288	1152275	128705	10379	3951	1730	12249	3741	1844	99231	254140	63436	2066	2996	3383	960
Pandanus_odorifer_SRR5927127	Stemona_collinsiae_SRR15465044	Talbotia_elegans_SRR19179852	2.375618827198011	0.008759763094932316	0.9753516691161033	968928	150259	75260	31577	22828	59368	30990	19270	54218	153064	45913	15569	22425	19411	8724
Croomia_japonica_SRR6219921	Croomia_pauciflora_SRR8298337	Triuris_sp_2_SRR19179851	2.374390551302391	0.008788960960020686	0.9980379954709675	1084009	217640	10620	4692	3314	13192	4465	3637	119936	217315	92143	3106	3292	3638	1700
Freycinetia_multiflora_ERR2040706	Pandanus_utilis_SRR6374687	Stemona_collinsiae_SRR15465044	2.3722981581435754	0.008838896606039537	0.994170229304314	639800	67180	13576	5266	2319	14733	5026	2556	45954	133918	30884	2804	4264	4459	1259
Pandanus_amaryllifolius_SRR13452149	Pandanus_utilis_SRR6374687	Stemona_collinsiae_SRR15465044	2.3667580818764504	0.008972314999204478	0.997303155143032	719115	80148	6469	2459	1080	7391	2296	1164	62574	155834	40210	1302	1848	2132	634
Croomia_japonica_SRR6219921	Pandanus_tectorius_SRR19179847	Freycinetia_multiflora_ERR2040706	2.356554983367556	0.009222652069681425	0.00456345789564319	1161833	26514	24318	78352	4571	111793	8986	3883	9304	250008	7832	3605	7324	50703	1966
Pandanus_odorifer_SRR5927127	Pandanus_utilis_SRR6374687	Ludovia_sp_ERR3487374	2.336133046055937	0.009742133463819247	0.9964324645723912	630056	45923	4843	1978	595	7000	1834	624	42054	150225	25004	812	1549	1869	310
Stemona_collinsiae_SRR15465044	Croomia_japonica_SRR6219921	Triuris_sp_2_SRR19179851	2.3211921840613328	0.010138212903467725	0.9919601588438253	1081374	196742	45780	23073	15304	52064	22579	16846	83529	196185	68600	13073	15606	17174	7196
Lacandonia_schismatica_SRR19179849	Xerophyta_villosa_ERR2040709	Talbotia_elegans_SRR19179852	2.306117298471474	0.010552012249089415	0.002375813064074519	956587	23363	26760	147704	10793	177856	9974	7955	10302	171291	7800	8481	8345	92613	5035
Croomia_pauciflora_SRR8298337	Ludovia_sp_ERR3487374	Pandanus_utilis_SRR6374687	2.2770173973567887	0.011392560040408561	0.036733898470232874	681409	34229	34326	23911	5178	51741	14025	5296	14402	131044	11317	5466	10939	18172	2506
Croomia_japonica_SRR6219921	Pandanus_amaryllifolius_SRR13452149	Xerophyta_villosa_ERR2040709	2.260998439108306	0.011879640278771308	0.9783284370077064	886711	136759	50260	26144	16583	61407	25635	18410	48613	134663	40781	12918	16093	17898	7134
Croomia_pauciflora_SRR8298337	Talbotia_elegans_SRR19179852	Xerophyta_villosa_ERR2040709	2.225335749834719	0.013029310119738957	0.002046140806272183	1047515	31168	26869	160212	12091	121284	9505	6259	9814	185872	8820	5984	7736	74912	4260
Croomia_japonica_SRR6219921	Lacandonia_schismatica_SRR19179849	Triuris_sp_1_SRR19179850	2.218784971347472	0.013250633763691733	0.002584418898317838	1127119	53908	44515	168133	20565	121616	15689	9926	16084	213102	15013	9432	13581	76978	7154
Acanthochlamys_bracteata_GCA_019914995	Pandanus_utilis_SRR6374687	Ludovia_sp_ERR3487374	2.2024372841905393	0.01381716968720692	0.01327832478158369	673466	32632	31454	43588	7861	109613	15127	10343	15510	104642	9893	10536	9720	35990	4473
Acanthochlamys_bracteata_GCA_019914995	Pandanus_utilis_SRR6374687	Croomia_pauciflora_SRR8298337	2.188759043286364	0.014307129019590525	0.022086983893814596	663840	43679	36062	37336	9521	103359	18696	13778	19117	97732	13194	12632	11547	31304	5541
Croomia_heterosepala_SRR6220063	Ludovia_sp_ERR3487374	Triuris_sp_1_SRR19179850	2.174209154641901	0.01484466320360478	0.9720073071136901	962051	158748	52558	29782	17481	64344	29261	19495	47352	159009	44615	12327	17964	20344	7196
Talbotia_elegans_SRR19179852	Xerophyta_villosa_ERR2040709	Triuris_sp_2_SRR19179851	2.1686736402871856	0.015053681733717683	0.9977548685958693	975956	189209	26982	10797	8852	23476	10481	8169	150914	174721	97061	11048	8639	7990	5162
Freycinetia_multiflora_ERR2040706	Stemona_collinsiae_SRR15465044	Talbotia_elegans_SRR19179852	2.160144686916953	0.015380680706799765	0.9776006074411542	993934	148945	75141	31158	22117	58779	30627	18845	53802	153021	44719	15379	21936	19040	8508
Freycinetia_multiflora_ERR2040706	Croomia_heterosepala_SRR6220063	Xerophyta_humilis_SRR8334914	2.15497	0.015582194482198553	0.9807194466983501	925030	150114	63533	27576	19977	54061	27077	18041	52459	143518	44701	13917	18962	17194	7624
Croomia_pauciflora_SRR8298337	Pandanus_tectorius_SRR19179847	Pandanus_amaryllifolius_SRR13452149	2.1225377409061674	0.016896243629645924	0.001988975994752489	1209284	12198	10565	98169	1942	118511	3836	1623	4024	267775	3403	1540	2985	59174	897
Croomia_heterosepala_SRR6220063	Stemona_collinsiae_SRR15465044	Xerophyta_villosa_ERR2040709	2.1125907945939093	0.01731784262192293	0.9933885896732996	968958	163230	45827	19160	14439	40015	18750	12764	80354	161390	60371	12265	13854	12768	6274
Acanthochlamys_bracteata_GCA_019914995	Xerophyta_humilis_SRR8334914	Pandanus_tectorius_SRR19179847	2.111773727324717	0.017352869764993395	0.9889796621195018	1106565	86167	113384	37894	21405	115167	37318	21277	89009	163202	40868	39468	31127	31893	12958
Croomia_heterosepala_SRR6220063	Pandanus_utilis_SRR6374687	Pandanus_odorifer_SRR5927127	2.101608243326675	0.017793741296769472	0.00248172635089284	634253	6679	5053	53244	1034	64747	1795	901	1923	139066	1762	792	1465	33190	431
Acanthochlamys_bracteata_GCA_019914995	Pandanus_tectorius_SRR19179847	Croomia_pauciflora_SRR8298337	2.09812756328582	0.0179468764788121	0.016064493350594327	1195614	79471	66282	67573	16700	192608	34131	24462	34677	183117	23422	21991	20773	57515	9469
Stemona_collinsiae_SRR15465044	Croomia_heterosepala_SRR6220063	Triuris_sp_1_SRR19179850	2.095869239938743	0.01804683312619948	0.9928705859836039	1091623	198932	45061	23127	15222	52687	22680	16877	84931	198037	69488	13091	15653	17249	7168
Acanthochlamys_bracteata_GCA_019914995	Pandanus_utilis_SRR6374687	Croomia_japonica_SRR6219921	2.090875096496745	0.01826956759318432	0.02217598423041121	646764	45256	35783	36831	9803	102138	18973	14264	19378	94774	13392	12998	11640	31161	5778
Ludovia_sp_ERR3487374	Triuris_sp_2_SRR19179851	Triuris_sp_1_SRR19179850	2.069027386491931	0.019271692970876386	0.00022134275368093	1121121	1341	1624	226111	512	123378	267	196	317	229585	347	203	317	96140	131
Freycinetia_multiflora_ERR2040706	Pandanus_utilis_SRR6374687	Ludovia_sp_ERR3487374	2.0247301054546263	0.021447474480087436	0.9930713681608223	700655	46149	14447	5677	1688	15879	5464	1828	35993	160390	22440	2226	4744	5031	1010
Acanthochlamys_bracteata_GCA_019914995	Lacandonia_schismatica_SRR19179849	Triuris_sp_2_SRR19179851	1.9845367663394973	0.02359794756984046	0.0022275902145551087	1224509	54668	44667	194391	22484	220916	19256	17068	19647	216536	16746	15739	14910	117952	9915
Pandanus_utilis_SRR6374687	Triuris_sp_2_SRR19179851	Talbotia_elegans_SRR19179852	1.9714436840510072	0.024336505061753	0.9402142443543717	560738	72939	77398	23512	20173	31360	23099	11814	29594	76448	22475	13246	20131	12098	6966
Freycinetia_multiflora_ERR2040706	Pandanus_amaryllifolius_SRR13452149	Xerophyta_villosa_ERR2040709	1.9698279860016141	0.024428974808485937	0.9967826849956127	881100	157587	18797	7691	5345	19232	7449	5523	82425	157108	62991	4737	5342	5434	2472
Croomia_japonica_SRR6219921	Croomia_heterosepala_SRR6220063	Pandanus_utilis_SRR6374687	1.957834111466602	0.02512467167621235	0.9986925715571051	727070	66184	3908	1176	586	5013	1083	590	72122	159796	39091	868	1131	1222	343
Croomia_heterosepala_SRR6220063	Croomia_pauciflora_SRR8298337	Lacandonia_schismatica_SRR19179849	1.9501308606070453	0.025580193134160822	0.9984662576687117	1096089	212231	10699	4356	3126	12282	4176	3296	121356	222558	91703	3019	3297	3488	1520
Pandanus_tectorius_SRR19179847	Pandanus_amaryllifolius_SRR13452149	Xerophyta_villosa_ERR2040709	1.9431158760503437	0.026001011072080304	0.9984699683474701	1000931	186745	9425	3475	2536	8437	3315	2322	107728	185465	80092	2093	2427	2390	1070
Pandanus_tectorius_SRR19179847	Pandanus_odorifer_SRR5927127	Xerophyta_villosa_ERR2040709	1.9247383824073476	0.027130980391315562	0.9988611820145298	917268	176283	6660	1876	1552	4185	1760	1178	103504	173976	76993	1220	1437	1166	573
Acanthochlamys_bracteata_GCA_019914995	Pandanus_tectorius_SRR19179847	Croomia_japonica_SRR6219921	1.9229845971831412	0.027240924589768456	0.014772792720152049	1220115	85669	68215	70066	17973	199992	35853	26583	36366	187090	24867	23384	21705	60006	10137
Croomia_pauciflora_SRR8298337	Ludovia_sp_ERR3487374	Triuris_sp_1_SRR19179850	1.9189910515765307	0.027492665861902132	0.9759318423855166	948017	156087	51217	28638	16936	61448	28186	18608	46514	156540	43573	11729	17442	19477	6828
Acanthochlamys_bracteata_GCA_019914995	Xerophyta_humilis_SRR8334914	Triuris_sp_2_SRR19179851	1.9140227772876772	0.027808555756688502	0.987907222626049	996465	158091	93526	41907	32004	96522	41358	32102	86208	142488	57355	35453	30002	30850	16638
Stemona_collinsiae_SRR15465044	Lacandonia_schismatica_SRR19179849	Triuris_sp_1_SRR19179850	1.8994237767399906	0.028754324025598632	0.0022146959973579064	1129376	53980	44744	170155	20750	129507	16074	10604	16416	213996	15404	10100	13936	80693	7348
Freycinetia_multiflora_ERR2040706	Croomia_japonica_SRR6219921	Xerophyta_humilis_SRR8334914	1.8875254764187492	0.029544776743564594	0.9827178315088817	898961	145411	62546	26736	19532	52443	26305	17457	50813	138655	43153	13552	18427	16800	7438
Stemona_collinsiae_SRR15465044	Croomia_japonica_SRR6219921	Triuris_sp_1_SRR19179850	1.8795295559267569	0.030086046917218612	0.9933966364639406	1053857	191996	44829	22425	14932	50580	22030	16442	81453	190694	66654	12698	15273	16624	6947
Croomia_japonica_SRR6219921	Croomia_pauciflora_SRR8298337	Triuris_sp_1_SRR19179850	1.874976553044835	0.030397911160698454	0.9984386238837916	1066776	214764	10590	4602	3296	13117	4424	3570	118248	214071	90745	3071	3271	3651	1638
Acanthochlamys_bracteata_GCA_019914995	Freycinetia_multiflora_ERR2040706	Croomia_pauciflora_SRR8298337	1.8596585540203483	0.03146686301901325	0.015213320850608532	1054870	70497	60420	59612	15360	170122	30159	21747	30614	161817	20752	19878	18719	50823	8496
Stemona_collinsiae_SRR15465044	Talbotia_elegans_SRR19179852	Xerophyta_villosa_ERR2040709	1.8447409124964769	0.03253755853587914	0.0017142321445311978	1019021	30183	26086	158599	11921	127292	9517	6753	9773	183275	8778	6250	7767	78137	4502
Talbotia_elegans_SRR19179852	Xerophyta_villosa_ERR2040709	Triuris_sp_1_SRR19179850	1.8417112477465323	0.032758639813119994	0.9980666043925011	963304	185837	26637	10662	8730	23356	10395	8087	148227	171914	95131	10903	8577	7895	5064
Croomia_pauciflora_SRR8298337	Stemona_collinsiae_SRR15465044	Xerophyta_humilis_SRR8334914	1.8321345078941509	0.033465633857911126	0.9944256236526025	990011	173742	47046	19808	15132	39945	19446	13486	84024	166435	63866	12532	14383	12984	6590
Acanthochlamys_bracteata_GCA_019914995	Freycinetia_multiflora_ERR2040706	Croomia_heterosepala_SRR6220063	1.8288317796744302	0.033712349023281574	0.014740282628897363	1091961	75816	63200	62616	16549	179160	31869	23614	32329	168229	22266	21357	19737	53637	9249
Stemona_collinsiae_SRR15465044	Lacandonia_schismatica_SRR19179849	Triuris_sp_2_SRR19179851	1.8011604991095638	0.03583874064201931	0.002064615520605115	1156003	54929	45672	174406	21097	132985	16350	10790	16677	219806	15694	10266	14257	83213	7570
Pandanus_utilis_SRR6374687	Triuris_sp_1_SRR19179850	Talbotia_elegans_SRR19179852	1.789410590376098	0.03677430721290953	0.9448865310934277	559820	72509	76727	23276	19812	30934	22902	11568	29314	76036	22143	13026	19902	11905	6825
Triuris_sp_2_SRR19179851	Xerophyta_villosa_ERR2040709	Xerophyta_humilis_SRR8334914	1.7848846301560977	0.03713996669936115	0.002270279227773635	865411	29189	26383	132088	12382	166375	11672	9732	11946	153311	9510	9335	9114	84596	5748
Croomia_heterosepala_SRR6220063	Pandanus_amaryllifolius_SRR13452149	Freycinetia_multiflora_ERR2040706	1.7822324562186007	0.03735561718571567	0.003734973792410785	1067906	25040	24964	72314	4585	101521	8830	3835	9068	229904	7507	3722	7515	46517	1984
Croomia_heterosepala_SRR6220063	Ludovia_sp_ERR3487374	Triuris_sp_2_SRR19179851	1.7655980303947436	0.03873160997787228	0.9771229574069114	970990	160873	53345	30132	17754	64975	29705	19863	47943	161348	45271	12514	18237	20654	7295
Croomia_japonica_SRR6219921	Ludovia_sp_ERR3487374	Triuris_sp_1_SRR19179850	1.7574809672356977	0.03941788800579937	0.9764519415827012	935967	154620	51000	28887	17070	63638	28471	19013	45721	153968	43073	11979	17350	19733	7025
Croomia_japonica_SRR6219921	Croomia_pauciflora_SRR8298337	Lacandonia_schismatica_SRR19179849	1.7488402141045087	0.04015928005599756	0.9985670959518262	1070753	206225	10709	4431	3114	13281	4268	3511	117860	215537	88753	3129	3250	3568	1607
Acanthochlamys_bracteata_GCA_019914995	Ludovia_sp_ERR3487374	Croomia_heterosepala_SRR6220063	1.723710010478836	0.04238006791830706	0.013234026837375356	1091234	74602	61506	63374	16073	176907	31312	22984	31742	167571	21690	20631	19451	53557	8836
Freycinetia_multiflora_ERR2040706	Talbotia_elegans_SRR19179852	Xerophyta_villosa_ERR2040709	1.6960507582611994	0.04493810556872002	0.0015934968481053533	988407	29514	25373	151084	11532	105455	8857	5650	9084	176012	8247	5413	7057	67877	4070
Pandanus_amaryllifolius_SRR13452149	Stemona_collinsiae_SRR15465044	Xerophyta_humilis_SRR8334914	1.6876580756323374	0.0457384159155837	0.9820831132241592	915683	147209	69692	29806	22306	54975	29399	19150	51708	140106	44145	15008	20971	18121	8637
Acanthochlamys_bracteata_GCA_019914995	Pandanus_amaryllifolius_SRR13452149	Pandanus_odorifer_SRR5927127	1.6689290528034335	0.0475656996741225	0.0013228459063282089	1020768	11579	9932	115595	2541	204460	3863	3076	4011	192839	2887	2923	2712	89308	1323
Acanthochlamys_bracteata_GCA_019914995	Talbotia_elegans_SRR19179852	Xerophyta_villosa_ERR2040709	5.198634401601884	1.005702782164164e-07	0.007376345624262366	1163300	32289	27424	123286	9768	150386	12267	8038	13092	267766	12105	7518	10543	87158	4888
Pandanus_amaryllifolius_SRR13452149	Ludovia_sp_ERR3487374	Stemona_collinsiae_SRR15465044	5.996993684323622	1.0086123047869933e-09	0.938131184331327	998937	88456	51405	22323	9278	53109	21110	9338	39503	196155	30923	8470	16411	17138	4197
Croomia_pauciflora_SRR8298337	Talbotia_elegans_SRR19179852	Xerophyta_humilis_SRR8334914	7.341495070478531	1.0635936575909e-13	0.006149093142955978	1095422	34827	26469	176036	12727	130687	9400	6815	10431	198564	9696	6123	7741	83209	4513
Croomia_japonica_SRR6219921	Croomia_pauciflora_SRR8298337	Pandanus_utilis_SRR6374687	6.351673501673302	1.0697220886868308e-10	0.9923812047634033	699628	60469	7840	2869	1257	9949	2409	1298	62326	150807	34139	1831	2300	2591	771
Stemona_collinsiae_SRR15465044	Triuris_sp_2_SRR19179851	Xerophyta_villosa_ERR2040709	5.598166658427862	1.0860412791302565e-08	0.8228176318063959	855889	113435	122019	39919	32369	63025	38484	21854	45148	115438	34076	23350	31443	22082	11846
Croomia_heterosepala_SRR6220063	Triuris_sp_2_SRR19179851	Talbotia_elegans_SRR19179852	4.2462808694871015	1.0874650861580903e-05	0.8797983714618068	1065257	142044	156284	48781	40677	74495	47541	25877	56617	148288	42909	28555	40555	26679	14156
Pandanus_odorifer_SRR5927127	Lacandonia_schismatica_SRR19179849	Xerophyta_humilis_SRR8334914	8.213732495530811	1.1102230246251565e-16	0.865736998113716	793488	118282	108420	34545	29859	46491	32552	17757	45403	114432	35998	19130	28122	17820	9938
Pandanus_odorifer_SRR5927127	Triuris_sp_1_SRR19179850	Xerophyta_villosa_ERR2040709	4.732469945415999	1.1103531295519886e-06	0.9005050057588376	735640	102445	104743	31655	27450	42241	30532	15782	40696	104230	31284	17489	26421	16038	8993
Acanthochlamys_bracteata_GCA_019914995	Xerophyta_villosa_ERR2040709	Croomia_pauciflora_SRR8298337	5.593813767453828	1.1136284561175103e-08	0.9702331563226021	1011958	87720	95590	34586	19755	100798	33151	19830	79924	145727	38296	33561	26344	28332	11608
Acanthochlamys_bracteata_GCA_019914995	Xerophyta_humilis_SRR8334914	Croomia_heterosepala_SRR6220063	4.730145863087379	1.1231371976894167e-06	0.9760030751208083	1107218	100598	113118	39975	24146	116838	38664	24007	91985	162983	45404	40856	31491	33396	14253
Stemona_collinsiae_SRR15465044	Triuris_sp_1_SRR19179850	Xerophyta_villosa_ERR2040709	5.171566136849893	1.16285882478806e-07	0.8263109232598072	841270	111064	119681	39124	31746	61974	37809	21357	44065	113261	33296	22855	30675	21540	11557
Ludovia_sp_ERR3487374	Triuris_sp_2_SRR19179851	Xerophyta_humilis_SRR8334914	7.323960622107544	1.212363542890671e-13	0.817107655019188	832700	116395	121358	37469	32357	48902	35658	18651	43749	114979	34374	20240	30481	18575	10477
Acanthochlamys_bracteata_GCA_019914995	Triuris_sp_1_SRR19179850	Pandanus_utilis_SRR6374687	4.220641568464969	1.2188240618105084e-05	0.09938375350140055	584371	31680	79135	31979	13898	80959	23941	12977	24828	77704	12366	22015	20425	24605	7446
Croomia_heterosepala_SRR6220063	Ludovia_sp_ERR3487374	Pandanus_odorifer_SRR5927127	5.955962214500506	1.2972222185325677e-09	0.07335739173718267	968472	53643	50914	35340	7845	77559	20447	7974	21626	195845	17132	8067	16247	26994	3706
Croomia_japonica_SRR6219921	Croomia_pauciflora_SRR8298337	Pandanus_amaryllifolius_SRR13452149	7.61699976783919	1.3100631690576847e-14	0.9933310550212371	1155420	103155	11941	4384	1822	15246	3701	1962	105433	255935	56879	2816	3528	4113	1161
Pandanus_tectorius_SRR19179847	Xerophyta_villosa_ERR2040709	Xerophyta_humilis_SRR8334914	4.696752731875893	1.3231775555233583e-06	0.004980725518558368	988701	35747	32273	150419	14706	102639	10777	6877	11476	173707	9927	6592	9207	66693	5041
Pandanus_odorifer_SRR5927127	Triuris_sp_2_SRR19179851	Talbotia_elegans_SRR19179852	4.695968194323141	1.3282656589064246e-06	0.9089843177487908	895510	124560	131196	38930	33831	52495	37688	19612	50092	129905	38611	22035	33680	19976	11169
Pandanus_odorifer_SRR5927127	Lacandonia_schismatica_SRR19179849	Triuris_sp_2_SRR19179851	7.906746297237922	1.3322676295501878e-15	0.009672005653044399	1020760	49609	39955	147816	17972	94363	13274	8093	14588	205541	14194	7703	12267	64734	6055
Pandanus_amaryllifolius_SRR13452149	Triuris_sp_2_SRR19179851	Talbotia_elegans_SRR19179852	4.197896389578567	1.3478693840163203e-05	0.9166910688140556	953270	128575	135694	40515	35071	54422	39377	20245	51899	134700	39598	22853	34938	20818	11651
Acanthochlamys_bracteata_GCA_019914995	Talbotia_elegans_SRR19179852	Pandanus_utilis_SRR6374687	6.315316496922393	1.353983591911856e-10	0.9584881689693505	671684	51724	61267	22937	12416	68206	21630	13022	51808	96421	24278	22475	17550	19460	7769
Acanthochlamys_bracteata_GCA_019914995	Xerophyta_villosa_ERR2040709	Pandanus_amaryllifolius_SRR13452149	4.690739952073837	1.362655996928197e-06	0.9739409327809702	960039	74768	92102	32492	17974	97259	31322	18271	75050	140006	34594	32536	25613	27402	10948
Croomia_heterosepala_SRR6220063	Lacandonia_schismatica_SRR19179849	Xerophyta_villosa_ERR2040709	6.312728735580624	1.376816438636297e-10	0.8344863190500774	868927	118192	118520	38797	32194	60434	37194	20738	45276	119276	34516	22053	30863	21290	10939
Acanthochlamys_bracteata_GCA_019914995	Triuris_sp_2_SRR19179851	Pandanus_utilis_SRR6374687	4.1919673912214925	1.3835841834897167e-05	0.09866518353726363	586024	32057	80207	32362	14100	81699	24259	13296	25146	78284	12608	22399	20681	25004	7565
Pandanus_amaryllifolius_SRR13452149	Xerophyta_villosa_ERR2040709	Xerophyta_humilis_SRR8334914	4.190382031800877	1.3932853850540106e-05	0.004671873288153632	900789	32578	29707	137084	13633	95412	9895	6536	10492	159156	9275	6114	8559	62139	4696
Pandanus_odorifer_SRR5927127	Xerophyta_villosa_ERR2040709	Xerophyta_humilis_SRR8334914	4.186731749176206	1.4158688288024024e-05	0.0048295051010603185	827394	30288	27662	128387	12696	89596	9284	6052	9862	147915	8676	5841	7916	58313	4400
Croomia_pauciflora_SRR8298337	Triuris_sp_2_SRR19179851	Xerophyta_villosa_ERR2040709	5.931912243781286	1.5022485477800274e-09	0.8269031440746286	862998	113946	123201	38880	32136	57545	37377	19837	44557	116495	33623	21793	31143	20362	10853
Pandanus_utilis_SRR6374687	Talbotia_elegans_SRR19179852	Xerophyta_humilis_SRR8334914	6.298440190292069	1.5098300387705876e-10	0.007080632943354937	636847	20359	15539	99783	7497	68695	5408	3879	6081	112138	5757	3461	4618	45827	2690
Freycinetia_multiflora_ERR2040706	Ludovia_sp_ERR3487374	Stemona_collinsiae_SRR15465044	5.535894373739821	1.5521514074023912e-08	0.9404903981772811	963114	84934	49095	21348	8732	50924	20251	8781	37588	188738	29397	8032	15683	16253	4024
Freycinetia_multiflora_ERR2040706	Pandanus_utilis_SRR6374687	Pandanus_odorifer_SRR5927127	6.970599599351266	1.588063014423824e-12	0.03580662853561076	652506	6920	4531	14289	371	18387	1983	308	2440	193217	2254	260	1753	9729	151
Pandanus_tectorius_SRR19179847	Lacandonia_schismatica_SRR19179849	Talbotia_elegans_SRR19179852	4.15922017603458	1.5976232462078244e-05	0.9301413805393846	1063361	146529	143718	43453	37104	58378	42277	21506	57935	152503	44457	23770	36705	22243	12261
Freycinetia_multiflora_ERR2040706	Triuris_sp_1_SRR19179850	Talbotia_elegans_SRR19179852	4.158040719108987	1.6058907920779575e-05	0.9178445229681979	942436	126094	133702	39668	33822	52841	38552	19463	51020	132633	38425	22052	33733	20061	11137
Pandanus_tectorius_SRR19179847	Ludovia_sp_ERR3487374	Stemona_collinsiae_SRR15465044	5.526858467767224	1.6341873965153297e-08	0.9437073170731707	1071177	94678	55007	23600	9619	55052	22446	9620	41792	209866	32797	8630	17368	17657	4388
Croomia_heterosepala_SRR6220063	Pandanus_tectorius_SRR19179847	Pandanus_odorifer_SRR5927127	4.644833058975953	1.703613347059374e-06	0.0029442158831672737	1182887	8578	5519	104240	1198	123387	1968	1040	2270	270846	2118	823	1529	62821	467
Pandanus_tectorius_SRR19179847	Triuris_sp_1_SRR19179850	Xerophyta_villosa_ERR2040709	7.580137853907111	1.7430501486614958e-14	0.8648930984051815	905825	123474	126639	38371	32638	48791	36431	18339	48850	125837	37301	20392	31481	18673	10519
Croomia_japonica_SRR6219921	Croomia_pauciflora_SRR8298337	Freycinetia_multiflora_ERR2040706	5.510554114567231	1.79297826585767e-08	0.9950880950664703	1106180	98007	11368	4001	1682	14326	3524	1825	100158	245616	54130	2661	3306	3854	1030
Acanthochlamys_bracteata_GCA_019914995	Stemona_collinsiae_SRR15465044	Croomia_heterosepala_SRR6220063	4.126960502040266	1.838984599566995e-05	0.010842300208641022	1242130	52750	60200	109310	16911	226621	24921	18288	25846	209992	17098	20476	18479	84408	8933
Croomia_pauciflora_SRR8298337	Triuris_sp_1_SRR19179850	Talbotia_elegans_SRR19179852	4.1251845457271035	1.8532304781659903e-05	0.870552355133853	986910	128985	143367	44573	36847	66756	43427	23029	51134	135855	38542	25489	36722	23822	12424
Acanthochlamys_bracteata_GCA_019914995	Stemona_collinsiae_SRR15465044	Croomia_japonica_SRR6219921	4.122907272220451	1.871651037155253e-05	0.011130000856153913	1199781	52225	58034	105018	16273	217880	24167	17884	25077	201928	16638	19659	17879	80839	8660
Croomia_japonica_SRR6219921	Ludovia_sp_ERR3487374	Pandanus_odorifer_SRR5927127	5.498105177081683	1.924196779690135e-08	0.06992642750179048	937076	51928	49175	34169	7560	75993	19884	7813	20958	189356	16584	7808	15780	26245	3578
Croomia_heterosepala_SRR6220063	Triuris_sp_2_SRR19179851	Xerophyta_villosa_ERR2040709	6.609894390101061	1.9330759215563376e-11	0.8239298607529655	886048	119626	127628	40543	33766	61179	38836	21210	46824	120814	35435	23250	32622	21737	11643
Croomia_heterosepala_SRR6220063	Ludovia_sp_ERR3487374	Pandanus_tectorius_SRR19179847	5.491878679822108	1.993274856282312e-08	0.06317835736270858	1142545	59370	59091	40899	8794	90266	23550	8972	24720	227877	19105	9102	18632	31388	4150
Croomia_japonica_SRR6219921	Croomia_pauciflora_SRR8298337	Pandanus_odorifer_SRR5927127	7.255827054908616	2.0106138975961585e-13	0.9934742043428857	1066162	97528	10796	4055	1708	13422	3429	1812	98730	242363	53463	2595	3223	3690	1058
Pandanus_utilis_SRR6374687	Triuris_sp_1_SRR19179850	Xerophyta_humilis_SRR8334914	5.059497375050364	2.1053361765055456e-07	0.8711122825513969	506070	69929	68972	21713	18920	27907	20735	11107	27345	68203	21147	12010	17928	10868	6437
Croomia_pauciflora_SRR8298337	Ludovia_sp_ERR3487374	Lacandonia_schismatica_SRR19179849	4.086922530313253	2.1868285710380242e-05	0.9497314715359828	938359	147090	51277	28027	16311	61573	27091	17896	44775	156334	41578	11613	16968	19365	6568
Ludovia_sp_ERR3487374	Xerophyta_villosa_ERR2040709	Xerophyta_humilis_SRR8334914	4.081389434725575	2.239545585758229e-05	0.004669398533164806	890020	32430	29476	133485	13220	92876	9852	6313	10432	156067	8916	6017	8164	59467	4592
Acanthochlamys_bracteata_GCA_019914995	Pandanus_amaryllifolius_SRR13452149	Croomia_heterosepala_SRR6220063	4.075937668801939	2.2926650314447627e-05	0.03148794175640831	1115646	78096	64705	64854	17028	184178	32927	24699	33965	171271	23346	22707	20505	55915	9762
Pandanus_amaryllifolius_SRR13452149	Triuris_sp_1_SRR19179850	Xerophyta_villosa_ERR2040709	5.041022662575659	2.3190636344594395e-07	0.896540252827678	812267	110098	112723	34382	29565	44974	33138	16823	43918	112250	33417	18858	28623	17108	9724
Acanthochlamys_bracteata_GCA_019914995	Xerophyta_villosa_ERR2040709	Pandanus_odorifer_SRR5927127	5.034457848841447	2.399934184715846e-07	0.9715354395539768	875921	70479	85963	30297	16972	91022	29087	17132	70386	129786	32685	30492	23951	25475	10258
Croomia_pauciflora_SRR8298337	Ludovia_sp_ERR3487374	Pandanus_odorifer_SRR5927127	5.85233347835515	2.4314423807680896e-09	0.07570893525949707	935521	51679	48800	33386	7399	72734	19566	7501	20698	189436	16412	7517	15566	25546	3521
Croomia_heterosepala_SRR6220063	Ludovia_sp_ERR3487374	Lacandonia_schismatica_SRR19179849	4.565756822043688	2.490955407274953e-06	0.9426490423523064	948883	149725	52412	29210	16934	64746	28147	18667	45619	159226	42717	12117	17511	20286	6939
Pandanus_odorifer_SRR5927127	Lacandonia_schismatica_SRR19179849	Triuris_sp_1_SRR19179850	7.226458118875783	2.496891582381977e-13	0.008998502757484332	1005703	48893	39413	144926	17770	92459	13211	7992	14407	201440	14046	7581	12094	63380	5904
Acanthochlamys_bracteata_GCA_019914995	Xerophyta_humilis_SRR8334914	Croomia_japonica_SRR6219921	4.558831559461705	2.5744909071256927e-06	0.9763891522852266	1075026	98560	109739	38784	23476	113249	37539	23318	89024	157704	44054	39496	30652	32307	13900
Ludovia_sp_ERR3487374	Lacandonia_schismatica_SRR19179849	Triuris_sp_2_SRR19179851	6.565888214145236	2.5994317809363565e-11	0.007859324573536192	1040641	49410	40510	151085	18501	96831	13360	8133	14451	195516	13528	7635	11934	64593	6009
Acanthochlamys_bracteata_GCA_019914995	Xerophyta_villosa_ERR2040709	Croomia_japonica_SRR6219921	4.554808253340208	2.6242467616732768e-06	0.9755750386797318	1010088	91211	96775	35193	20659	102692	34009	20790	81300	146126	39711	34739	26947	29140	12098
Pandanus_odorifer_SRR5927127	Talbotia_elegans_SRR19179852	Xerophyta_humilis_SRR8334914	7.524904878508478	2.6645352591003757e-14	0.006446188340807174	972787	31437	23927	160627	11822	110656	8192	5914	9181	180343	8902	5287	7047	73929	4000
Acanthochlamys_bracteata_GCA_019914995	Xerophyta_villosa_ERR2040709	Croomia_heterosepala_SRR6220063	5.005595840301801	2.7889034626138454e-07	0.9737409210631335	1037683	92979	99529	36113	21224	105881	34797	21251	83597	150739	40807	35785	27563	30124	12408
Freycinetia_multiflora_ERR2040706	Lacandonia_schismatica_SRR19179849	Xerophyta_villosa_ERR2040709	5.428992475403206	2.8402470708677185e-08	0.9021273396978126	792819	108814	104377	32340	27490	43836	31038	15904	43039	111298	32624	17713	26478	16451	8887
Pandanus_tectorius_SRR19179847	Triuris_sp_2_SRR19179851	Xerophyta_villosa_ERR2040709	7.204504811551279	2.9332092310596636e-13	0.8711550425105412	919201	125574	128988	38936	33253	49721	37072	18701	49675	127943	37976	20792	32040	19062	10697
Ludovia_sp_ERR3487374	Lacandonia_schismatica_SRR19179849	Triuris_sp_1_SRR19179850	6.545973263718731	2.970423906845099e-11	0.007904820404820405	1028154	48672	40035	148866	18275	95279	13195	8071	14276	192494	13325	7516	11700	63474	5951
Croomia_heterosepala_SRR6220063	Croomia_pauciflora_SRR8298337	Pandanus_tectorius_SRR19179847	5.414449431088093	3.080944943611996e-08	0.9956478190343654	1288215	112232	12805	4373	1805	14874	3882	2000	116208	287204	62008	2928	3781	4171	1147
Ludovia_sp_ERR3487374	Lacandonia_schismatica_SRR19179849	Xerophyta_humilis_SRR8334914	7.196060199410409	3.120836922221315e-13	0.8275488069414316	814285	114738	112164	35855	30351	47836	34106	18105	42499	113359	33633	19232	28566	18003	9872
Pandanus_utilis_SRR6374687	Lacandonia_schismatica_SRR19179849	Xerophyta_humilis_SRR8334914	6.530650745544705	3.290656636067979e-11	0.8551748498763688	501154	70247	64268	21033	17934	27545	19803	10881	27066	68133	21136	11554	16889	10718	6107
Croomia_japonica_SRR6219921	Ludovia_sp_ERR3487374	Pandanus_amaryllifolius_SRR13452149	6.866502220295433	3.309685858710054e-12	0.07975424896646761	1032409	55001	53046	37426	8166	83040	21399	8513	22788	204018	17802	8568	16930	28562	3816
Freycinetia_multiflora_ERR2040706	Triuris_sp_1_SRR19179850	Xerophyta_villosa_ERR2040709	6.1743426621772475	3.335338671917043e-10	0.8790915703548049	800017	108061	111583	33834	28724	44389	32338	16386	43215	110897	32643	18427	27874	16724	9341
Croomia_heterosepala_SRR6220063	Croomia_pauciflora_SRR8298337	Pandanus_odorifer_SRR5927127	5.399595969553504	3.347139410081468e-08	0.9953228833764521	1095801	100655	10993	3890	1630	12720	3429	1727	101533	249438	55246	2631	3238	3580	990
Acanthochlamys_bracteata_GCA_019914995	Lacandonia_schismatica_SRR19179849	Pandanus_utilis_SRR6374687	6.863950672625181	3.369304835132425e-12	0.13661363189943038	577462	31393	73255	31551	13222	80914	22760	12505	24151	77798	12247	20686	19129	24722	7007
Croomia_heterosepala_SRR6220063	Triuris_sp_1_SRR19179850	Talbotia_elegans_SRR19179852	4.497581047199174	3.4397049174517136e-06	0.8690379951495554	1049685	139370	153873	48051	39940	73445	46755	25415	55355	145568	41947	28034	39810	26208	13753
Stemona_collinsiae_SRR15465044	Triuris_sp_1_SRR19179850	Talbotia_elegans_SRR19179852	4.4964034112251525	3.4587974129252075e-06	0.8554488989271598	1010055	133058	147117	47548	38606	75917	46268	26144	53843	139255	40528	28454	38376	26617	14046
Croomia_heterosepala_SRR6220063	Croomia_pauciflora_SRR8298337	Freycinetia_multiflora_ERR2040706	4.493884648567224	3.499973838638759e-06	0.9961459532509135	1133137	100995	11413	3875	1622	13268	3490	1792	103000	253055	55700	2596	3327	3690	1007
Pandanus_tectorius_SRR19179847	Lacandonia_schismatica_SRR19179849	Xerophyta_villosa_ERR2040709	6.520607181726109	3.5186298319445086e-11	0.8913798754506719	900002	124668	118696	36773	31378	48468	35116	17956	48714	126323	37484	19792	30013	18516	10030
Croomia_heterosepala_SRR6220063	Croomia_pauciflora_SRR8298337	Stemona_collinsiae_SRR15465044	7.785093304458743	3.552713678800501e-15	0.9881607233181589	1259807	85767	12121	5049	1494	14053	4300	1605	66815	341811	45937	1801	4244	4917	808
Pandanus_tectorius_SRR19179847	Triuris_sp_1_SRR19179850	Talbotia_elegans_SRR19179852	4.954780455386554	3.6260784030961446e-07	0.909179181771103	1060534	143301	151085	44606	37992	57932	43203	21632	57248	149842	43522	24266	38061	22244	12388
Croomia_japonica_SRR6219921	Ludovia_sp_ERR3487374	Pandanus_tectorius_SRR19179847	5.384412271367771	3.6422330373930834e-08	0.06385739267783606	1110800	57605	57410	39549	8435	88982	22954	8802	24086	219688	18536	8921	18027	30539	4021
Stemona_collinsiae_SRR15465044	Triuris_sp_2_SRR19179851	Talbotia_elegans_SRR19179852	4.481867692570766	3.7029652020237336e-06	0.8605103806228374	1025779	135578	149546	48355	39334	77174	47065	26736	55023	141805	41505	29045	39262	27214	14382
Croomia_japonica_SRR6219921	Pandanus_tectorius_SRR19179847	Pandanus_amaryllifolius_SRR13452149	4.471929214983069	3.879305854770365e-06	0.004137988832668112	1193538	12292	10506	98780	1993	122638	3718	1689	4113	264898	3483	1591	2989	60604	914
Stemona_collinsiae_SRR15465044	Lacandonia_schismatica_SRR19179849	Xerophyta_villosa_ERR2040709	4.4603878761373865	4.0941642975855785e-06	0.850066225165563	834228	111371	112989	38031	30564	61863	36899	21029	43317	113130	33110	22204	29582	21455	11084
Croomia_pauciflora_SRR8298337	Ludovia_sp_ERR3487374	Pandanus_tectorius_SRR19179847	5.3610872538820615	4.1452170917999354e-08	0.06436152002738789	1130269	58152	57762	39404	8349	86048	23006	8536	24134	223662	18528	8630	18019	30030	3995
Croomia_pauciflora_SRR8298337	Ludovia_sp_ERR3487374	Freycinetia_multiflora_ERR2040706	4.928421717490076	4.150935604130268e-07	0.062293834052271	1014689	53535	51624	35387	7661	77636	20605	7906	21587	201169	17073	7817	16174	26944	3688
Freycinetia_multiflora_ERR2040706	Xerophyta_villosa_ERR2040709	Xerophyta_humilis_SRR8334914	5.359097175945232	4.191117897178742e-08	0.006127082028039741	868145	31563	28541	131695	13097	91989	9551	6137	10304	153249	8782	5911	8176	58891	4453
Pandanus_utilis_SRR6374687	Triuris_sp_2_SRR19179851	Xerophyta_humilis_SRR8334914	5.3547111286061675	4.2940255795542726e-08	0.8655418559377028	505703	70194	69537	21890	19186	28279	20854	11353	27523	68479	21361	12221	18087	11017	6553
Croomia_japonica_SRR6219921	Ludovia_sp_ERR3487374	Freycinetia_multiflora_ERR2040706	6.1334792223278525	4.315731105819509e-10	0.07561188811188811	993650	52938	50877	35171	7801	79575	20366	8137	21577	197018	17002	8012	16051	27263	3658
Pandanus_tectorius_SRR19179847	Triuris_sp_2_SRR19179851	Talbotia_elegans_SRR19179852	4.9205225531032495	4.3219830103691237e-07	0.9107903605264831	1072570	145208	153090	45148	38602	58925	43745	21990	58069	152058	44242	24638	38583	22583	12621
Pandanus_amaryllifolius_SRR13452149	Pandanus_utilis_SRR6374687	Pandanus_tectorius_SRR19179847	8.04077828050855	4.440892098500626e-16	0.35609181871689227	880969	6482	5775	4230	131	7993	3136	137	3741	280342	2783	132	2473	3435	74
Pandanus_amaryllifolius_SRR13452149	Triuris_sp_1_SRR19179850	Xerophyta_humilis_SRR8334914	8.035677061723465	4.440892098500626e-16	0.8566772936592277	853120	121980	120685	37470	32875	48621	35447	19053	47539	119352	37169	20977	30876	18938	10873
Pandanus_amaryllifolius_SRR13452149	Triuris_sp_1_SRR19179850	Talbotia_elegans_SRR19179852	3.9188531078207145	4.450394436816829e-05	0.9201509433962264	944360	126937	133881	40014	34535	53601	38956	19907	51148	133048	38902	22483	34406	20499	11440
Lacandonia_schismatica_SRR19179849	Ludovia_sp_ERR3487374	Stemona_collinsiae_SRR15465044	5.74398248114499	4.637555894859702e-09	0.08352158634538151	905591	68033	50528	43085	12524	140705	28480	19745	29811	149032	21207	16594	17432	39561	7283
Croomia_japonica_SRR6219921	Croomia_pauciflora_SRR8298337	Pandanus_tectorius_SRR19179847	5.7344048447499825	4.907253159380787e-09	0.9952187534151762	1258011	108974	12896	4471	1866	16282	3946	2066	113225	278656	60156	2997	3793	4334	1215
Croomia_pauciflora_SRR8298337	Triuris_sp_1_SRR19179850	Xerophyta_villosa_ERR2040709	6.108823061737054	5.037776862337751e-10	0.8214119291705498	852382	112136	121371	38352	31745	56881	36819	19628	43870	115005	33047	21422	30697	20058	10651
Croomia_pauciflora_SRR8298337	Xerophyta_villosa_ERR2040709	Xerophyta_humilis_SRR8334914	3.879895416064803	5.227085272407894e-05	0.004291297159176312	943060	33860	30733	143077	13848	107969	10588	7079	11159	164937	9632	6863	8993	66413	4870
Acanthochlamys_bracteata_GCA_019914995	Xerophyta_villosa_ERR2040709	Ludovia_sp_ERR3487374	5.317572277058953	5.2691776497582055e-08	0.9706884647081097	960861	74229	91446	32165	17621	95889	30849	17617	74430	139223	33869	31542	24848	26512	10434
Croomia_pauciflora_SRR8298337	Lacandonia_schismatica_SRR19179849	Xerophyta_villosa_ERR2040709	5.719748421880122	5.349714449209841e-09	0.8405003909304144	848164	113360	114806	37252	30711	57108	35824	19610	43349	115253	32894	20697	29584	20041	10309
Croomia_pauciflora_SRR8298337	Ludovia_sp_ERR3487374	Pandanus_amaryllifolius_SRR13452149	6.796059717313671	5.4072302191343624e-12	0.08046775500752576	1068174	56594	54653	37794	8213	82017	21910	8451	23300	212115	18124	8459	17302	28718	3906
Ludovia_sp_ERR3487374	Triuris_sp_2_SRR19179851	Xerophyta_villosa_ERR2040709	5.7172291054197135	5.429577676352437e-09	0.8366028427111477	817535	108255	116835	35521	30059	47036	34130	17121	41252	111345	31687	18995	29100	17427	9790
Acanthochlamys_bracteata_GCA_019914995	Talbotia_elegans_SRR19179852	Stemona_collinsiae_SRR15465044	8.01069847188233	5.551115123125783e-16	0.9621609908152889	1188231	115243	111586	42770	25895	125050	40500	26521	98221	177892	50634	41394	32146	36074	15023
Croomia_heterosepala_SRR6220063	Ludovia_sp_ERR3487374	Freycinetia_multiflora_ERR2040706	6.089504029371926	5.684606119160662e-10	0.07237778832463218	1022635	54457	52472	36552	8050	81058	20916	8310	22136	204177	17519	8252	16604	28089	3790
Croomia_japonica_SRR6219921	Triuris_sp_2_SRR19179851	Talbotia_elegans_SRR19179852	4.388726693092425	5.705390994537041e-06	0.8731924360400445	1029004	135897	150266	47041	39034	72502	45787	24796	54422	141856	41040	27572	38657	25634	13633
Pandanus_odorifer_SRR5927127	Pandanus_tectorius_SRR19179847	Stemona_collinsiae_SRR15465044	3.8583074947560525	5.7108723147236695e-05	0.9975548185912984	1124274	129591	5386	2177	922	8189	1930	1155	102698	254725	64651	1144	1490	1952	500
Pandanus_amaryllifolius_SRR13452149	Lacandonia_schismatica_SRR19179849	Xerophyta_villosa_ERR2040709	4.386103724347508	5.7745742457759874e-06	0.9154193395105725	798272	109924	104861	32790	28026	44042	31722	16397	43281	111467	33061	18185	27053	16837	9226
Croomia_japonica_SRR6219921	Talbotia_elegans_SRR19179852	Xerophyta_villosa_ERR2040709	3.8546690383876605	5.796458403395377e-05	0.0034884100022821375	1043885	31624	26773	162226	12307	125271	9396	6397	9931	186577	8999	6251	7737	77016	4442
Stemona_collinsiae_SRR15465044	Talbotia_elegans_SRR19179852	Xerophyta_humilis_SRR8334914	6.438350065295347	6.067646385332637e-11	0.0054065871730935135	1086370	34451	26237	178014	12967	140396	9691	7357	10606	200417	9953	6497	7959	88972	4671
Pandanus_amaryllifolius_SRR13452149	Triuris_sp_2_SRR19179851	Xerophyta_villosa_ERR2040709	4.845399389246422	6.326417698598874e-07	0.9011737667241237	818421	111387	114197	34676	29933	45480	33472	17109	44451	113435	33870	19130	29005	17400	9852
Croomia_japonica_SRR6219921	Triuris_sp_1_SRR19179850	Xerophyta_villosa_ERR2040709	7.709518556460018	6.439293542825908e-15	0.7937137953228921	847426	113306	121367	38940	32226	59213	37017	20312	44416	114706	33529	22216	30834	20703	11039
Acanthochlamys_bracteata_GCA_019914995	Talbotia_elegans_SRR19179852	Freycinetia_multiflora_ERR2040706	7.981934712987327	6.661338147750939e-16	0.9609896390251097	1107170	87869	102949	37533	20278	114462	35417	20852	87543	164336	40463	37019	28722	31655	12537
Pandanus_utilis_SRR6374687	Lacandonia_schismatica_SRR19179849	Triuris_sp_1_SRR19179850	8.006229502296396	6.661338147750939e-16	0.01387485068455389	627899	30618	24649	83418	11139	54046	8294	5198	9351	117235	8841	4892	7566	36624	3790
Croomia_heterosepala_SRR6220063	Ludovia_sp_ERR3487374	Pandanus_amaryllifolius_SRR13452149	6.4238687123128235	6.673972485771174e-11	0.07390792351258901	1057927	56515	54499	38463	8415	83992	21948	8639	23266	210532	18317	8752	17438	29360	3945
Freycinetia_multiflora_ERR2040706	Lacandonia_schismatica_SRR19179849	Talbotia_elegans_SRR19179852	3.8165213294819176	6.769666454919943e-05	0.9318105248972441	935700	127479	125581	38143	32529	52463	37131	18960	50960	133635	38773	21280	32137	19707	10794
Pandanus_odorifer_SRR5927127	Lacandonia_schismatica_SRR19179849	Xerophyta_villosa_ERR2040709	3.813718173553884	6.846941239690985e-05	0.9238983050847458	730288	103349	98165	30361	26243	41911	29463	15397	40365	104329	31430	16903	25187	15814	8506
Croomia_heterosepala_SRR6220063	Croomia_pauciflora_SRR8298337	Ludovia_sp_ERR3487374	5.677327087341927	6.860183532353403e-09	0.9950644227977614	1153989	99908	11861	4033	1598	13728	3540	1729	102934	257392	55092	2543	3434	3783	1021
Acanthochlamys_bracteata_GCA_019914995	Xerophyta_humilis_SRR8334914	Croomia_pauciflora_SRR8298337	4.828725685270932	6.879621639033218e-07	0.9749883936861653	1059829	93404	107209	37383	22148	109048	36090	22045	86493	154960	41922	37646	29645	30877	13057
Acanthochlamys_bracteata_GCA_019914995	Xerophyta_humilis_SRR8334914	Stemona_collinsiae_SRR15465044	3.8114315141183144	6.910592365749757e-05	0.9797016432928014	1055792	101559	107726	38865	24391	111299	37820	24410	88257	155933	45414	39222	30568	32353	14247
Acanthochlamys_bracteata_GCA_019914995	Xerophyta_villosa_ERR2040709	Pandanus_tectorius_SRR19179847	3.8052095254436438	7.08662023869433e-05	0.9800876144962166	1070969	81884	103069	35712	19618	108488	34712	19702	83932	156161	38048	36022	28396	29918	11755
Croomia_heterosepala_SRR6220063	Triuris_sp_1_SRR19179850	Xerophyta_villosa_ERR2040709	6.41468107658401	7.088929443455072e-11	0.8219787372532003	873295	117234	125246	39847	33188	60415	38206	20860	45783	118704	34690	22769	31935	21394	11351
Freycinetia_multiflora_ERR2040706	Triuris_sp_2_SRR19179851	Xerophyta_villosa_ERR2040709	6.053097134560703	7.130744883454554e-10	0.8834423516431555	810208	109841	113350	34245	29176	45077	32766	16739	43976	112657	33173	18758	28350	17067	9476
Pandanus_odorifer_SRR5927127	Lacandonia_schismatica_SRR19179849	Talbotia_elegans_SRR19179852	3.7854272805940767	7.674757347386763e-05	0.9301442138586	890505	125726	123058	37394	32218	52229	36401	19035	49623	130259	38712	21004	32004	19641	10817
Ludovia_sp_ERR3487374	Triuris_sp_1_SRR19179850	Xerophyta_villosa_ERR2040709	5.652411248142038	7.932632328788713e-09	0.8356197352587245	809813	106919	115149	35077	29611	46532	33711	16825	40655	110011	31236	18694	28691	17224	9629
Croomia_japonica_SRR6219921	Triuris_sp_1_SRR19179850	Talbotia_elegans_SRR19179852	4.799269808556476	7.972532374278529e-07	0.8592592592592593	1010155	133238	147497	46213	38263	71188	44864	24300	53100	139056	40052	26958	37882	25127	13227
Croomia_japonica_SRR6219921	Triuris_sp_2_SRR19179851	Xerophyta_villosa_ERR2040709	7.680516404656562	7.993605777301127e-15	0.7979387882573392	865362	115941	124078	39821	32899	60380	37880	20750	45545	117282	34403	22818	31594	21180	11367
Pandanus_odorifer_SRR5927127	Ludovia_sp_ERR3487374	Stemona_collinsiae_SRR15465044	5.649393555909618	8.073087753857067e-09	0.9379011372593176	910210	81963	47630	20792	8674	49926	19689	8657	36348	182072	28489	7834	15321	15952	3992
Pandanus_odorifer_SRR5927127	Stemona_collinsiae_SRR15465044	Xerophyta_humilis_SRR8334914	3.772151009174297	8.094911821387996e-05	0.9614599174451445	875539	143484	67554	29160	21658	53500	28273	18439	50401	136481	43385	14425	20216	17524	8242
Croomia_japonica_SRR6219921	Lacandonia_schismatica_SRR19179849	Talbotia_elegans_SRR19179852	4.3106083770723265	8.146212530979469e-06	0.8758437308242994	1016638	136130	140960	45576	37413	72707	44362	24501	52926	141466	40515	26502	37110	25187	12970
Acanthochlamys_bracteata_GCA_019914995	Xerophyta_villosa_ERR2040709	Freycinetia_multiflora_ERR2040706	3.76909817811772	8.19453913070145e-05	0.9789347452258123	945529	74000	90301	31608	17589	95423	30677	17569	73942	137512	33758	31394	24668	26434	10437
Acanthochlamys_bracteata_GCA_019914995	Xerophyta_humilis_SRR8334914	Ludovia_sp_ERR3487374	4.309126696213614	8.200963025339902e-06	0.9761884145813491	979121	77099	99484	33899	19022	100728	32799	18837	77895	143747	36208	34491	27218	27800	11417
Acanthochlamys_bracteata_GCA_019914995	Talbotia_elegans_SRR19179852	Pandanus_amaryllifolius_SRR13452149	7.677793608388003	8.215650382226158e-15	0.9624993166785109	1115880	89388	105051	38269	20896	116997	36211	21943	89032	166556	41667	38148	29787	32853	13061
Croomia_heterosepala_SRR6220063	Croomia_pauciflora_SRR8298337	Pandanus_amaryllifolius_SRR13452149	5.645289548087372	8.267986517651593e-09	0.9951989420423183	1178772	105958	12261	4205	1739	14184	3704	1894	107555	262747	58474	2813	3614	3956	1107
Croomia_japonica_SRR6219921	Pandanus_tectorius_SRR19179847	Pandanus_odorifer_SRR5927127	4.294180776841102	8.773208889811812e-06	0.0027971316686161824	1136353	8412	5317	99958	1107	119446	1918	1047	2193	259472	2038	795	1463	60437	453
Acanthochlamys_bracteata_GCA_019914995	Stemona_collinsiae_SRR15465044	Croomia_pauciflora_SRR8298337	4.293009690328159	8.819619420785685e-06	0.011814522452820326	1139188	46073	54448	97585	14471	201891	21973	15631	22877	190324	14890	17641	16471	74424	7644
Ludovia_sp_ERR3487374	Lacandonia_schismatica_SRR19179849	Xerophyta_villosa_ERR2040709	5.221937461449421	8.87026847529171e-08	0.8549024163568774	795409	106023	107283	33695	28088	45780	32446	16521	39805	109040	30813	17878	27136	16741	9123
Freycinetia_multiflora_ERR2040706	Triuris_sp_2_SRR19179851	Talbotia_elegans_SRR19179852	4.282625923306815	9.241490521949558e-06	0.917358922944715	949224	127288	135085	40015	34162	53391	38861	19763	51671	134002	38888	22285	34118	20296	11260
Ludovia_sp_ERR3487374	Triuris_sp_1_SRR19179850	Xerophyta_humilis_SRR8334914	7.360221934022575	9.259260025373806e-14	0.8152162797832089	826264	115034	119677	37006	31790	48290	35199	18250	43171	113364	33842	19906	30024	18376	10290
Croomia_japonica_SRR6219921	Lacandonia_schismatica_SRR19179849	Xerophyta_villosa_ERR2040709	7.043734397156176	9.419132140919828e-13	0.8181535269709543	846930	114691	115168	37899	31250	59652	36146	20226	44033	115523	33477	21649	29853	20643	10663
Pandanus_odorifer_SRR5927127	Triuris_sp_1_SRR19179850	Talbotia_elegans_SRR19179852	4.763720487455135	9.514594222492789e-07	0.9071645550863154	889533	123260	129759	38584	33298	51968	37331	19326	49575	128458	38036	21757	33312	19792	11051
Pandanus_odorifer_SRR5927127	Triuris_sp_2_SRR19179851	Xerophyta_villosa_ERR2040709	4.761964188049613	9.597774293101935e-07	0.9005510364733665	741154	103798	106390	32047	27939	42776	30910	16062	41206	105387	31770	17782	26824	16252	9127
Croomia_japonica_SRR6219921	Croomia_pauciflora_SRR8298337	Ludovia_sp_ERR3487374	6.712609458253488	9.611866857994755e-12	0.9939322502946754	1129099	97119	11757	4205	1673	14698	3613	1809	100586	250599	53388	2574	3410	3897	1045
Croomia_heterosepala_SRR6220063	Lacandonia_schismatica_SRR19179849	Talbotia_elegans_SRR19179852	3.7277791386579673	9.661594278798091e-05	0.8917184680168438	1053924	142326	147385	47382	39248	74741	46302	25649	55196	148259	42490	27505	38989	26379	13582
